# Supplementary material for: 2-(4-Fluoro­phen­yl)-2-oxoethyl 2-methoxy­benzoate
Source: Acta Crystallogr Sect E Struct Rep Online. 2012 Jan 25;68(Pt 2):o513. doi: 10.1107/S1600536812002577 (PMC3275257; doi:10.1107/S1600536812002577)
Supplement: Supplementary file 1 [file e-68-0o513-sup1.cif]

##############################################################################
#                                                                            #
# This CIF contains the data in a paper accepted for publication in          #
# Acta Crystallographica Section E. It conforms to the requirements of       #
# Notes for Authors for Acta Crystallographica Section E, and has been       #
# peer reviewed under the auspices of the IUCr Commission on Journals.       #
#                                                                            #
# Full details of the Crystallographic Information File format               #
# are given in the paper "The Crystallographic Information File (CIF):       #
# a New Standard Archive File for Crystallography" by S. R. Hall, F. H.      #
# Allen and I. D. Brown [Acta Cryst. (1991), A47, 655-685].                  #
#                                                                            #
# The current version of the core CIF dictionary is obtainable from          #
# ftp://ftp.iucr.org/pub/cif_core.dic.                                       #
#                                                                            #
# Software is freely available for graphical display of the structure(s)     #
# in this CIF. For information consult the CIF software page                 #
# http://www.iucr.org/resources/cif/software.                                #
#                                                                            #
# This file may be used for bona fide research purposes within the           #
# scientific community so long as proper attribution is given to the journal # 
# article from which it was obtained.                                        #
#                                                                            #
##############################################################################
data_I
_audit_creation_method     SHELXL-97
_chemical_name_systematic
;
2-(4-Fluorophenyl)-2-oxoethyl 2-methoxybenzoate
;
_chemical_name_common
;
;
_chemical_formula_moiety     'C16 H13 F O4'
_chemical_formula_sum     'C16 H13 F O4'
_chemical_formula_iupac     'C16 H13 F O4'
_chemical_formula_weight     288.26
_chemical_melting_point     ?
_chemical_melting_point_gt     359
_chemical_melting_point_lt     360
_symmetry_cell_setting     monoclinic
_symmetry_space_group_name_H-M     'P 21/c'
_symmetry_space_group_name_Hall     '-P 2ybc'
loop_
    _symmetry_equiv_pos_as_xyz
    'x, y, z'
    '-x, y+1/2, -z+1/2'
    '-x, -y, -z'
    'x, -y-1/2, z-1/2'
_cell_length_a     7.9370(3)
_cell_length_b     26.4456(9)
_cell_length_c     7.0635(2)
_cell_angle_alpha     90.00
_cell_angle_beta     113.4040(10)
_cell_angle_gamma     90.00
_cell_volume     1360.64(8)
_cell_formula_units_Z     4
_cell_measurement_reflns_used     8158
_cell_measurement_theta_min     2.31
_cell_measurement_theta_max     28.31
_cell_measurement_temperature     200(2)
_exptl_crystal_description     'platelet'
_exptl_crystal_colour     'colourless'
_exptl_crystal_size_max     0.43
_exptl_crystal_size_mid     0.32
_exptl_crystal_size_min     0.266
_exptl_crystal_density_diffrn     1.407
_exptl_crystal_density_meas     ?
_exptl_crystal_density_method     'not measured'
_exptl_crystal_F_000     600
_exptl_absorpt_coefficient_mu     0.110
_exptl_absorpt_correction_type     multi-scan
_exptl_absorpt_process_details
;
(SADABS; Bruker, 2008)
;
_exptl_absorpt_correction_T_min     0.682
_exptl_absorpt_correction_T_max     0.746
_exptl_special_details     ?
_diffrn_ambient_temperature     200(2)
_diffrn_radiation_type     MoK\a
_diffrn_radiation_wavelength     0.71073
_diffrn_radiation_source     'fine-focus sealed tube'
_diffrn_radiation_monochromator     graphite
_diffrn_measurement_device_type     'Bruker APEXII CCD'
_diffrn_measurement_device     ?
_diffrn_measurement_method     '\f and \w scans'
_diffrn_reflns_number     12541
_diffrn_reflns_av_R_equivalents     0.0267
_diffrn_reflns_av_sigmaI/netI     0.0160
_diffrn_reflns_theta_min     2.80
_diffrn_reflns_theta_max     28.31
_diffrn_reflns_theta_full     28.31
_diffrn_measured_fraction_theta_max     0.993
_diffrn_measured_fraction_theta_full     0.993
_diffrn_reflns_limit_h_min     -10
_diffrn_reflns_limit_h_max     10
_diffrn_reflns_limit_k_min     -34
_diffrn_reflns_limit_k_max     35
_diffrn_reflns_limit_l_min     -9
_diffrn_reflns_limit_l_max     9
_refine_special_details
;
;
_reflns_number_total     3365
_reflns_number_gt     2927
_reflns_threshold_expression     I>2sigma(I)
_refine_ls_structure_factor_coef     Fsqd
_refine_ls_matrix_type     full
_refine_ls_R_factor_all     0.0432
_refine_ls_R_factor_gt     0.0373
_refine_ls_wR_factor_gt     0.0933
_refine_ls_wR_factor_ref     0.0978
_refine_ls_goodness_of_fit_ref     1.044
_refine_ls_restrained_S_all     1.044
_refine_ls_number_reflns     3365
_refine_ls_number_parameters     191
_refine_ls_number_restraints     0
_refine_ls_hydrogen_treatment     constr
_refine_ls_weighting_scheme     calc
_refine_ls_weighting_details
         'calc w=1/[\s^2^(Fo^2^)+(0.0429P)^2^+0.3650P] where P=(Fo^2^+2Fc^2^)/3'
_atom_sites_solution_hydrogens     geom
_atom_sites_solution_primary     direct
_atom_sites_solution_secondary     difmap
_refine_ls_shift/su_max     0.000
_refine_ls_shift/su_mean     0.000
_refine_diff_density_max     0.266
_refine_diff_density_min     -0.162
_refine_ls_extinction_method     none
_refine_ls_extinction_coef     ?
_refine_ls_abs_structure_Flack     ?
loop_
    _atom_type_symbol
    _atom_type_description
    _atom_type_scat_dispersion_real
    _atom_type_scat_dispersion_imag
    _atom_type_scat_source
    'C' 'C' 0.0033 0.0016
                         'International Tables Vol C Tables 4.2.6.8 and 6.1.1.4'
    'H' 'H' 0.0000 0.0000
                         'International Tables Vol C Tables 4.2.6.8 and 6.1.1.4'
    'F' 'F' 0.0171 0.0103
                         'International Tables Vol C Tables 4.2.6.8 and 6.1.1.4'
    'O' 'O' 0.0106 0.0060
                         'International Tables Vol C Tables 4.2.6.8 and 6.1.1.4'
_computing_data_collection     'APEX2 (Bruker, 2010)'
_computing_cell_refinement     'SAINT (Bruker, 2010)'
_computing_data_reduction     'SAINT (Bruker, 2010)'
_computing_structure_solution     'SHELXS97 (Sheldrick, 2008)'
_computing_structure_refinement     'SHELXL97 (Sheldrick, 2008)'
_computing_molecular_graphics
             'ORTEP-3 (Farrugia, 1997) and Mercury (Macrae <i>et al.</i>, 2008)'
_computing_publication_material
                            'SHELXL97 (Sheldrick, 2008) and PLATON (Spek, 2009)'
loop_
    _atom_site_type_symbol
    _atom_site_label
    _atom_site_fract_x
    _atom_site_fract_y
    _atom_site_fract_z
    _atom_site_U_iso_or_equiv
    _atom_site_adp_type
    _atom_site_calc_flag
    _atom_site_refinement_flags
    _atom_site_occupancy
    _atom_site_symmetry_multiplicity
    _atom_site_disorder_assembly
    _atom_site_disorder_group
    F F1 0.06897(11) -0.10183(3) 1.15257(13) 0.0497(2) Uani d . 1 1 . .
    O O1 0.16097(12) 0.14995(4) 0.54890(14) 0.0429(2) Uani d . 1 1 . .
    O O2 0.44950(11) 0.12318(3) 0.72404(13) 0.0378(2) Uani d . 1 1 . .
    O O3 0.28771(14) 0.03775(4) 0.56649(13) 0.0438(2) Uani d . 1 1 . .
    O O4 0.09706(11) 0.19590(3) 0.19131(13) 0.0399(2) Uani d . 1 1 . .
    C C1 0.31601(15) 0.14617(4) 0.56176(17) 0.0318(2) Uani d . 1 1 . .
    C C2 0.30526(15) 0.04439(4) 0.74269(16) 0.0307(2) Uani d . 1 1 . .
    C C3 0.38626(16) 0.09361(4) 0.85111(17) 0.0344(2) Uani d . 1 1 . .
    H H3A 0.2919 0.1127 0.8803 0.041 Uiso calc R 1 1 . .
    H H3B 0.4897 0.0863 0.9840 0.041 Uiso calc R 1 1 . .
    C C4 -0.0169(2) 0.21960(6) 0.0007(2) 0.0571(4) Uani d . 1 1 . .
    H H4A 0.0247 0.2544 -0.0012 0.086 Uiso calc R 1 1 . .
    H H4B -0.1445 0.2198 -0.0123 0.086 Uiso calc R 1 1 . .
    H H4C -0.0087 0.2007 -0.1148 0.086 Uiso calc R 1 1 . .
    C C11 0.39019(15) 0.16557(4) 0.41277(17) 0.0309(2) Uani d . 1 1 . .
    C C12 0.27767(15) 0.19075(4) 0.23052(18) 0.0317(2) Uani d . 1 1 . .
    C C13 0.35424(18) 0.20974(5) 0.0989(2) 0.0402(3) Uani d . 1 1 . .
    H H13 0.2789 0.2272 -0.0230 0.048 Uiso calc R 1 1 . .
    C C14 0.5388(2) 0.20346(5) 0.1442(2) 0.0473(3) Uani d . 1 1 . .
    H H14 0.5895 0.2170 0.0537 0.057 Uiso calc R 1 1 . .
    C C15 0.65086(18) 0.17783(5) 0.3194(2) 0.0466(3) Uani d . 1 1 . .
    H H15 0.7773 0.1731 0.3484 0.056 Uiso calc R 1 1 . .
    C C16 0.57610(17) 0.15923(5) 0.4521(2) 0.0391(3) Uani d . 1 1 . .
    H H16 0.6530 0.1417 0.5729 0.047 Uiso calc R 1 1 . .
    C C21 0.24735(14) 0.00579(4) 0.85746(16) 0.0282(2) Uani d . 1 1 . .
    C C22 0.15576(15) -0.03738(4) 0.75205(17) 0.0325(2) Uani d . 1 1 . .
    H H22 0.1341 -0.0415 0.6106 0.039 Uiso calc R 1 1 . .
    C C23 0.09629(15) -0.07416(4) 0.85026(18) 0.0354(2) Uani d . 1 1 . .
    H H23 0.0339 -0.1035 0.7789 0.043 Uiso calc R 1 1 . .
    C C24 0.13080(15) -0.06672(4) 1.05523(18) 0.0345(2) Uani d . 1 1 . .
    C C25 0.22246(16) -0.02547(5) 1.16654(17) 0.0348(2) Uani d . 1 1 . .
    H H25 0.2459 -0.0222 1.3088 0.042 Uiso calc R 1 1 . .
    C C26 0.27973(15) 0.01127(4) 1.06578(16) 0.0313(2) Uani d . 1 1 . .
    H H26 0.3416 0.0405 1.1389 0.038 Uiso calc R 1 1 . .
loop_
    _atom_site_aniso_label
    _atom_site_aniso_U_11
    _atom_site_aniso_U_22
    _atom_site_aniso_U_33
    _atom_site_aniso_U_12
    _atom_site_aniso_U_13
    _atom_site_aniso_U_23
    F1 0.0500(5) 0.0474(4) 0.0545(5) -0.0017(3) 0.0238(4) 0.0127(3)
    O1 0.0357(5) 0.0503(5) 0.0443(5) 0.0094(4) 0.0176(4) 0.0130(4)
    O2 0.0321(4) 0.0377(4) 0.0370(4) -0.0012(3) 0.0067(3) 0.0070(3)
    O3 0.0579(6) 0.0429(5) 0.0307(4) -0.0036(4) 0.0179(4) -0.0037(3)
    O4 0.0325(4) 0.0410(5) 0.0434(5) 0.0045(3) 0.0123(4) 0.0132(4)
    C1 0.0322(5) 0.0260(5) 0.0333(5) 0.0010(4) 0.0090(4) -0.0001(4)
    C2 0.0283(5) 0.0318(5) 0.0276(5) 0.0049(4) 0.0065(4) 0.0002(4)
    C3 0.0365(6) 0.0319(5) 0.0294(5) -0.0006(4) 0.0074(4) 0.0018(4)
    C4 0.0409(7) 0.0620(9) 0.0594(8) 0.0071(6) 0.0105(6) 0.0307(7)
    C11 0.0312(5) 0.0239(5) 0.0368(5) -0.0018(4) 0.0125(4) -0.0028(4)
    C12 0.0338(5) 0.0227(5) 0.0383(6) -0.0021(4) 0.0140(4) -0.0021(4)
    C13 0.0480(7) 0.0314(6) 0.0443(6) -0.0039(5) 0.0216(5) 0.0018(5)
    C14 0.0528(8) 0.0405(7) 0.0609(8) -0.0084(6) 0.0355(7) -0.0028(6)
    C15 0.0366(6) 0.0422(7) 0.0670(9) -0.0050(5) 0.0270(6) -0.0084(6)
    C16 0.0329(6) 0.0336(6) 0.0484(7) 0.0003(4) 0.0134(5) -0.0029(5)
    C21 0.0251(5) 0.0292(5) 0.0271(5) 0.0044(4) 0.0070(4) -0.0017(4)
    C22 0.0306(5) 0.0348(5) 0.0281(5) 0.0018(4) 0.0074(4) -0.0046(4)
    C23 0.0302(5) 0.0323(5) 0.0389(6) 0.0000(4) 0.0085(4) -0.0040(4)
    C24 0.0293(5) 0.0339(6) 0.0399(6) 0.0056(4) 0.0134(4) 0.0073(4)
    C25 0.0353(6) 0.0403(6) 0.0281(5) 0.0069(5) 0.0118(4) 0.0004(4)
    C26 0.0306(5) 0.0310(5) 0.0286(5) 0.0035(4) 0.0079(4) -0.0045(4)
_geom_special_details
;
;
loop_
    _geom_bond_atom_site_label_1
    _geom_bond_atom_site_label_2
    _geom_bond_site_symmetry_2
    _geom_bond_distance
    _geom_bond_publ_flag
    F1 C24 . 1.3577(13) ?
    O1 C1 . 1.2015(14) ?
    O2 C1 . 1.3571(13) ?
    O2 C3 . 1.4236(14) ?
    O3 C2 . 1.2090(14) ?
    O4 C12 . 1.3545(14) ?
    O4 C4 . 1.4339(15) ?
    C1 C11 . 1.4865(16) ?
    C2 C21 . 1.4853(15) ?
    C2 C3 . 1.5177(15) ?
    C3 H3A . 0.9900 ?
    C3 H3B . 0.9900 ?
    C4 H4A . 0.9800 ?
    C4 H4B . 0.9800 ?
    C4 H4C . 0.9800 ?
    C11 C16 . 1.3990(16) ?
    C11 C12 . 1.4089(15) ?
    C12 C13 . 1.3906(16) ?
    C13 C14 . 1.3799(19) ?
    C13 H13 . 0.9500 ?
    C14 C15 . 1.381(2) ?
    C14 H14 . 0.9500 ?
    C15 C16 . 1.3834(19) ?
    C15 H15 . 0.9500 ?
    C16 H16 . 0.9500 ?
    C21 C26 . 1.3971(14) ?
    C21 C22 . 1.3988(15) ?
    C22 C23 . 1.3820(17) ?
    C22 H22 . 0.9500 ?
    C23 C24 . 1.3765(17) ?
    C23 H23 . 0.9500 ?
    C24 C25 . 1.3722(17) ?
    C25 C26 . 1.3835(17) ?
    C25 H25 . 0.9500 ?
    C26 H26 . 0.9500 ?
loop_
    _geom_angle_atom_site_label_1
    _geom_angle_atom_site_label_2
    _geom_angle_atom_site_label_3
    _geom_angle_site_symmetry_1
    _geom_angle_site_symmetry_3
    _geom_angle
    _geom_angle_publ_flag
    C1 O2 C3 . . 115.22(9) ?
    C12 O4 C4 . . 117.22(10) ?
    O1 C1 O2 . . 122.26(11) ?
    O1 C1 C11 . . 126.84(10) ?
    O2 C1 C11 . . 110.90(9) ?
    O3 C2 C21 . . 121.88(10) ?
    O3 C2 C3 . . 119.77(10) ?
    C21 C2 C3 . . 118.35(9) ?
    O2 C3 C2 . . 109.74(9) ?
    O2 C3 H3A . . 109.7 ?
    C2 C3 H3A . . 109.7 ?
    O2 C3 H3B . . 109.7 ?
    C2 C3 H3B . . 109.7 ?
    H3A C3 H3B . . 108.2 ?
    O4 C4 H4A . . 109.5 ?
    O4 C4 H4B . . 109.5 ?
    H4A C4 H4B . . 109.5 ?
    O4 C4 H4C . . 109.5 ?
    H4A C4 H4C . . 109.5 ?
    H4B C4 H4C . . 109.5 ?
    C16 C11 C12 . . 118.28(11) ?
    C16 C11 C1 . . 120.09(10) ?
    C12 C11 C1 . . 121.63(10) ?
    O4 C12 C13 . . 122.34(11) ?
    O4 C12 C11 . . 118.01(10) ?
    C13 C12 C11 . . 119.65(11) ?
    C14 C13 C12 . . 120.49(12) ?
    C14 C13 H13 . . 119.8 ?
    C12 C13 H13 . . 119.8 ?
    C13 C14 C15 . . 120.87(12) ?
    C13 C14 H14 . . 119.6 ?
    C15 C14 H14 . . 119.6 ?
    C14 C15 C16 . . 119.00(12) ?
    C14 C15 H15 . . 120.5 ?
    C16 C15 H15 . . 120.5 ?
    C15 C16 C11 . . 121.69(12) ?
    C15 C16 H16 . . 119.2 ?
    C11 C16 H16 . . 119.2 ?
    C26 C21 C22 . . 118.98(10) ?
    C26 C21 C2 . . 122.43(10) ?
    C22 C21 C2 . . 118.59(9) ?
    C23 C22 C21 . . 121.07(10) ?
    C23 C22 H22 . . 119.5 ?
    C21 C22 H22 . . 119.5 ?
    C24 C23 C22 . . 117.55(11) ?
    C24 C23 H23 . . 121.2 ?
    C22 C23 H23 . . 121.2 ?
    F1 C24 C25 . . 118.00(11) ?
    F1 C24 C23 . . 118.29(11) ?
    C25 C24 C23 . . 123.70(11) ?
    C24 C25 C26 . . 118.12(10) ?
    C24 C25 H25 . . 120.9 ?
    C26 C25 H25 . . 120.9 ?
    C25 C26 C21 . . 120.56(10) ?
    C25 C26 H26 . . 119.7 ?
    C21 C26 H26 . . 119.7 ?
loop_
    _geom_torsion_atom_site_label_1
    _geom_torsion_atom_site_label_2
    _geom_torsion_atom_site_label_3
    _geom_torsion_atom_site_label_4
    _geom_torsion_site_symmetry_1
    _geom_torsion_site_symmetry_2
    _geom_torsion_site_symmetry_3
    _geom_torsion_site_symmetry_4
    _geom_torsion
    _geom_torsion_publ_flag
    C3 O2 C1 O1 . . . . 14.38(15) ?
    C3 O2 C1 C11 . . . . -166.53(9) ?
    C1 O2 C3 C2 . . . . 75.18(12) ?
    O3 C2 C3 O2 . . . . -6.54(15) ?
    C21 C2 C3 O2 . . . . 174.23(9) ?
    O1 C1 C11 C16 . . . . 178.44(11) ?
    O2 C1 C11 C16 . . . . -0.61(14) ?
    O1 C1 C11 C12 . . . . -1.31(18) ?
    O2 C1 C11 C12 . . . . 179.65(9) ?
    C4 O4 C12 C13 . . . . 3.34(17) ?
    C4 O4 C12 C11 . . . . -177.26(11) ?
    C16 C11 C12 O4 . . . . 178.72(10) ?
    C1 C11 C12 O4 . . . . -1.53(15) ?
    C16 C11 C12 C13 . . . . -1.87(16) ?
    C1 C11 C12 C13 . . . . 177.88(10) ?
    O4 C12 C13 C14 . . . . -179.70(11) ?
    C11 C12 C13 C14 . . . . 0.91(17) ?
    C12 C13 C14 C15 . . . . 0.7(2) ?
    C13 C14 C15 C16 . . . . -1.2(2) ?
    C14 C15 C16 C11 . . . . 0.23(19) ?
    C12 C11 C16 C15 . . . . 1.31(17) ?
    C1 C11 C16 C15 . . . . -178.44(11) ?
    O3 C2 C21 C26 . . . . 174.92(11) ?
    C3 C2 C21 C26 . . . . -5.87(15) ?
    O3 C2 C21 C22 . . . . -5.59(16) ?
    C3 C2 C21 C22 . . . . 173.62(10) ?
    C26 C21 C22 C23 . . . . 0.49(16) ?
    C2 C21 C22 C23 . . . . -179.02(10) ?
    C21 C22 C23 C24 . . . . -0.10(16) ?
    C22 C23 C24 F1 . . . . 178.27(10) ?
    C22 C23 C24 C25 . . . . -0.94(17) ?
    F1 C24 C25 C26 . . . . -177.68(10) ?
    C23 C24 C25 C26 . . . . 1.53(17) ?
    C24 C25 C26 C21 . . . . -1.08(16) ?
    C22 C21 C26 C25 . . . . 0.12(16) ?
    C2 C21 C26 C25 . . . . 179.61(10) ?
loop_
    _geom_hbond_atom_site_label_D
    _geom_hbond_atom_site_label_H
    _geom_hbond_atom_site_label_A
    _geom_hbond_site_symmetry_A
    _geom_hbond_distance_DH
    _geom_hbond_distance_HA
    _geom_hbond_distance_DA
    _geom_hbond_angle_DHA
    C16 H16 F1 3_657 0.95 2.52 3.4335(15) 162
    C23 H23 O1 3_556 0.95 2.53 3.4004(15) 152
    C25 H25 O3 1_556 0.95 2.34 3.1436(14) 142
_iucr_refine_instructions_details
;
TITL ba494_s in P2/c
CELL  0.71073    7.9370   26.4456    7.0635    90.000   113.404    90.000
ZERR  4           0.0003    0.0009    0.0002     0.000     0.001     0.000
LATT   1
SYMM             - X ,    0.50000 + Y ,    0.50000 - Z
SFAC  C  H  F  O
UNIT    64   52   4  16
ACTA
BOND $H
CONF
HTAB
TEMP -73
OMIT  0   2   0
OMIT  0   5   3
OMIT -6   0   4
EQIV $1 1-x,-y,2-z
EQIV $2 -x,-y,1-z
EQIV $3 x,y,1+z
HTAB C16 F1_$1
HTAB C23 O1_$2
HTAB C25 O3_$3
L.S. 10
FMAP 2
PLAN -5
WGHT    0.042900    0.365000
FVAR       0.62920
F1    3    0.068971   -0.101829    1.152568    11.00000    0.05000    0.04735 =
         0.05449    0.01267    0.02381   -0.00172
O1    4    0.160972    0.149949    0.548897    11.00000    0.03569    0.05028 =
         0.04429    0.01298    0.01763    0.00941
O2    4    0.449504    0.123176    0.724043    11.00000    0.03212    0.03774 =
         0.03696    0.00704    0.00670   -0.00121
O3    4    0.287711    0.037751    0.566486    11.00000    0.05789    0.04292 =
         0.03070   -0.00370    0.01786   -0.00356
O4    4    0.097064    0.195903    0.191309    11.00000    0.03252    0.04104 =
         0.04344    0.01323    0.01231    0.00450
C1    1    0.316008    0.146173    0.561761    11.00000    0.03219    0.02599 =
         0.03334   -0.00006    0.00896    0.00105
C2    1    0.305255    0.044386    0.742691    11.00000    0.02830    0.03177 =
         0.02764    0.00017    0.00655    0.00486
C3    1    0.386263    0.093612    0.851114    11.00000    0.03653    0.03188 =
         0.02939    0.00176    0.00739   -0.00059
AFIX  23
H3A   2    0.291869    0.112655    0.880297    11.00000   -1.20000
H3B   2    0.489690    0.086340    0.984038    11.00000   -1.20000
AFIX   0
C4    1   -0.016870    0.219598    0.000686    11.00000    0.04092    0.06202 =
         0.05939    0.03074    0.01050    0.00709
AFIX 137
H4A   2    0.024668    0.254420   -0.001202    11.00000   -1.50000
H4B   2   -0.144460    0.219841   -0.012253    11.00000   -1.50000
H4C   2   -0.008685    0.200727   -0.114767    11.00000   -1.50000
AFIX   0
C11   1    0.390188    0.165573    0.412771    11.00000    0.03118    0.02387 =
         0.03677   -0.00276    0.01246   -0.00179
C12   1    0.277673    0.190754    0.230518    11.00000    0.03382    0.02267 =
         0.03832   -0.00206    0.01400   -0.00208
C13   1    0.354245    0.209741    0.098949    11.00000    0.04798    0.03136 =
         0.04426    0.00179    0.02159   -0.00389
AFIX  43
H13   2    0.278917    0.227161   -0.022995    11.00000   -1.20000
AFIX   0
C14   1    0.538829    0.203464    0.144213    11.00000    0.05278    0.04046 =
         0.06092   -0.00275    0.03553   -0.00835
AFIX  43
H14   2    0.589514    0.216952    0.053669    11.00000   -1.20000
AFIX   0
C15   1    0.650863    0.177834    0.319405    11.00000    0.03663    0.04221 =
         0.06702   -0.00837    0.02705   -0.00501
AFIX  43
H15   2    0.777349    0.173052    0.348384    11.00000   -1.20000
AFIX   0
C16   1    0.576105    0.159227    0.452058    11.00000    0.03289    0.03356 =
         0.04842   -0.00289    0.01343    0.00030
AFIX  43
H16   2    0.652985    0.141690    0.572932    11.00000   -1.20000
AFIX   0
C21   1    0.247347    0.005794    0.857456    11.00000    0.02511    0.02922 =
         0.02710   -0.00172    0.00696    0.00444
C22   1    0.155764   -0.037384    0.752049    11.00000    0.03058    0.03481 =
         0.02813   -0.00458    0.00742    0.00178
AFIX  43
H22   2    0.134094   -0.041497    0.610650    11.00000   -1.20000
AFIX   0
C23   1    0.096292   -0.074157    0.850265    11.00000    0.03016    0.03229 =
         0.03891   -0.00396    0.00850   -0.00002
AFIX  43
H23   2    0.033892   -0.103487    0.778941    11.00000   -1.20000
AFIX   0
C24   1    0.130799   -0.066723    1.055234    11.00000    0.02927    0.03387 =
         0.03994    0.00726    0.01345    0.00561
C25   1    0.222465   -0.025473    1.166535    11.00000    0.03526    0.04034 =
         0.02812    0.00044    0.01181    0.00691
AFIX  43
H25   2    0.245942   -0.022236    1.308755    11.00000   -1.20000
AFIX   0
C26   1    0.279727    0.011269    1.065784    11.00000    0.03056    0.03104 =
         0.02864   -0.00446    0.00787    0.00347
AFIX  43
H26   2    0.341587    0.040468    1.138876    11.00000   -1.20000
HKLF 4
REM  ba494_s in P2/c
REM R1 =  0.0373 for   2927 Fo > 4sig(Fo)  and  0.0432 for all   3365 data
REM    191 parameters refined using      0 restraints
END
WGHT      0.0429      0.3650
REM Highest difference peak  0.266,  deepest hole -0.162,  1-sigma level  0.033
Q1    1   0.3449  0.0689  0.7996  11.00000  0.05    0.27
Q2    1   0.2762  0.0250  0.8050  11.00000  0.05    0.26
Q3    1   0.3590  0.1564  0.4764  11.00000  0.05    0.23
Q4    1   0.2643  0.0083  0.9571  11.00000  0.05    0.23
Q5    1   0.2044 -0.0140  0.8124  11.00000  0.05    0.22
;
data_global
_journal_date_recd_electronic     2012-01-18
_journal_date_accepted     2012-01-20
_journal_name_full     'Acta Crystallographica, Section E'
_journal_year     2012
_journal_volume     68
_journal_issue      2
_journal_page_first     o513
_journal_page_last     o513
_journal_paper_category     QO
_journal_paper_doi     10.1107/S1600536812002577
_journal_coeditor_code     GK2452
_publ_contact_author_name     'Dr Richard Betz'
_publ_contact_author_address
;
Department of Chemistry
Nelson Mandela Metropolitan University
Summerstrand Campus (South)
University Way
Summerstrand
PO Box 77000
Port Elizabeth 6031
South Africa
;
_publ_contact_author_email     'richard.betz@webmail.co.za'
_publ_contact_author_fax     '+27-41-504-4236'
_publ_contact_author_phone     '+27-41-504-4285'
_publ_section_title
;
2-(4-Fluorophenyl)-2-oxoethyl 2-methoxybenzoate
;
loop_
    _publ_author_name
    _publ_author_address
    'Isloor, Arun M.'
;
National Institute of Technology-Karnataka
Department of Chemistry -- Organic Electronics Division
Surathkal
Mangalore 575 025
India
;
    'Garudachari, B.'
;
National Institute of Technology-Karnataka
Department of Chemistry -- Organic Electronics Division
Surathkal
Mangalore 575 025
India
;
    'Satyanarayan, M. N.'
;
National Institute of Technology-Karnataka
Department of Physics
Surathkal
Mangalore 575 025
India
;
    'Gerber, Thomas'
;
Nelson Mandela Metropolitan University
Summerstrand Campus
Department of Chemistry
University Way
Summerstrand
PO Box 77000
Port Elizabeth 6031
South Africa
;
    'Hosten, Eric'
;
Nelson Mandela Metropolitan University
Summerstrand Campus
Department of Chemistry
University Way
Summerstrand
PO Box 77000
Port Elizabeth 6031
South Africa
;
    'Betz, Richard'
;
Nelson Mandela Metropolitan University
Summerstrand Campus
Department of Chemistry
University Way
Summerstrand
PO Box 77000
Port Elizabeth 6031
South Africa
;
