# Supplementary material for: 2-(4-Fluoro­phen­yl)-2-oxoethyl 2-methoxy­benzoate
Source: Acta Crystallogr Sect E Struct Rep Online. 2012 Jan 25;68(Pt 2):o513. doi: 10.1107/S1600536812002577 (PMC3275257; doi:10.1107/S1600536812002577)
Supplement: Supplementary file 2 [file e-68-0o513-Isup2.hkl]

# 
# h,k,l, Fc-squared, Fo-squared, sigma(Fo-squared) and status flag 
# 
data_I
_shelx_title ' ba494_s in P2/c' 
_shelx_refln_list_code          4 
_shelx_F_calc_maximum       84.00 
_exptl_crystal_F_000       600.00 
_reflns_d_resolution_high  0.7494 
 
loop_ 
 _symmetry_equiv_pos_as_xyz 
 'x, y, z' 
 '-x, y+1/2, -z+1/2' 
 '-x, -y, -z' 
 'x, -y-1/2, z-1/2' 
 
_cell_length_a     7.9370 
_cell_length_b    26.4456 
_cell_length_c     7.0635 
_cell_angle_alpha  90.000 
_cell_angle_beta  113.404 
_cell_angle_gamma  90.000 
 
_shelx_F_squared_multiplier     1.000 
 
loop_ 
 _refln_index_h 
 _refln_index_k 
 _refln_index_l 
 _refln_F_squared_calc 
 _refln_F_squared_meas 
 _refln_F_squared_sigma 
 _refln_observed_status 
   1   0   0      182.92      170.20      1.97 o 
   2   0   0     1761.71     1758.98     18.24 o 
   3   0   0      724.87      730.61      6.72 o 
   4   0   0      472.87      561.13      1.66 o 
   5   0   0      731.10      725.09      4.21 o 
   6   0   0      140.61      134.12      2.35 o 
   7   0   0      200.80      187.65      3.06 o 
   8   0   0        0.17       -1.01      1.01 o 
   9   0   0        0.05       -0.81      1.06 o 
   2   1   0     1231.92     1168.64      7.29 o 
   3   1   0      320.02      315.92      0.95 o 
   4   1   0       33.83       49.98      0.66 o 
   5   1   0      186.71      188.96      0.98 o 
   6   1   0      112.50      104.97      1.14 o 
   7   1   0       17.14       10.01      1.26 o 
   8   1   0       14.66       10.04      0.95 o 
   9   1   0       11.60        9.88      1.03 o 
   1   2   0      835.66      808.79      5.22 o 
   3   2   0      308.49      334.40      1.24 o 
   4   2   0      433.68      480.18      1.22 o 
   5   2   0      254.42      261.38      1.39 o 
   6   2   0      100.31      106.34      0.92 o 
   7   2   0       37.73       33.96      1.27 o 
   8   2   0        1.46        0.79      0.78 o 
   9   2   0       13.46       13.37      1.10 o 
   1   3   0       55.94       62.00      0.39 o 
   3   3   0     1013.24      990.25      4.45 o 
   4   3   0      467.68      462.25      1.51 o 
   5   3   0       40.58       39.54      1.04 o 
   6   3   0       32.28       29.26      0.69 o 
   7   3   0      214.54      201.54      2.23 o 
   8   3   0       55.14       54.07      1.47 o 
   9   3   0        0.69        0.87      0.86 o 
   0   4   0       42.52       48.93      1.05 o 
   1   4   0     1062.51     1008.20     10.02 o 
   2   4   0     5692.04     5707.46     53.57 o 
   3   4   0      307.28      321.31      1.59 o 
   4   4   0     1938.81     2076.87      8.28 o 
   5   4   0       38.13       44.21      0.81 o 
   6   4   0        1.22        0.66      0.29 o 
   7   4   0        7.14        8.52      1.49 o 
   8   4   0      126.55      119.00      1.95 o 
   9   4   0        0.02        0.08      0.84 o 
   1   5   0     1038.22     1002.50      8.85 o 
   2   5   0     6871.40     6778.62     47.12 o 
   3   5   0     1247.58     1295.88      6.13 o 
   4   5   0     1207.43     1226.55      4.24 o 
   5   5   0      181.12      192.27      1.20 o 
   6   5   0        8.27        8.66      0.38 o 
   7   5   0        2.96        2.75      1.50 o 
   8   5   0        0.13       -0.59      0.77 o 
   9   5   0       25.37       29.24      1.47 o 
   1   6   0     4162.56     4034.87     57.62 o 
   2   6   0     6319.39     6375.33     57.98 o 
   3   6   0       10.97       12.94      0.61 o 
   4   6   0      135.81      148.81      1.49 o 
   5   6   0       51.38       55.69      0.53 o 
   6   6   0        0.46        0.11      0.31 o 
   7   6   0       65.61       60.28      2.31 o 
   8   6   0        1.29        1.13      0.78 o 
   9   6   0        8.74        9.33      1.39 o 
   1   7   0     1122.42     1113.80      7.74 o 
   2   7   0      451.46      422.55      2.93 o 
   3   7   0      188.82      210.24      1.31 o 
   4   7   0     4144.29     4297.24     17.27 o 
   5   7   0      106.70      106.07      0.85 o 
   6   7   0       58.51       67.53      1.00 o 
   7   7   0       37.12       34.00      1.63 o 
   8   7   0       44.82       39.08      1.37 o 
   9   7   0       70.94       64.55      2.00 o 
   0   8   0     2025.97     2009.95     29.05 o 
   1   8   0      226.30      215.99      1.42 o 
   2   8   0        0.17        4.72      2.01 o 
   3   8   0       54.49       59.71      0.78 o 
   4   8   0     1400.24     1489.74      5.73 o 
   5   8   0      272.76      300.57      1.82 o 
   6   8   0        9.56        8.43      0.60 o 
   7   8   0        3.77        5.12      0.81 o 
   8   8   0       22.34       21.40      1.20 o 
   9   8   0        0.37       -0.38      0.92 o 
   1   9   0      828.03      810.31      6.89 o 
   2   9   0       68.33       62.34      0.47 o 
   3   9   0       10.49       10.20      0.42 o 
   4   9   0      235.71      221.73      2.24 o 
   5   9   0       34.69       35.60      0.71 o 
   6   9   0      362.13      361.79      5.08 o 
   7   9   0      211.85      210.35      2.37 o 
   8   9   0        0.26        1.28      0.82 o 
   9   9   0        0.16       -0.33      0.88 o 
   0  10   0      775.01      766.47      9.84 o 
   1  10   0      202.66      185.13      0.76 o 
   2  10   0     1378.85     1299.80      6.20 o 
   3  10   0      233.98      233.78      1.87 o 
   4  10   0      263.80      273.54      1.90 o 
   5  10   0       62.19       66.13      1.14 o 
   6  10   0      650.85      661.61      7.36 o 
   7  10   0      290.71      285.28      2.73 o 
   8  10   0       96.14       82.19      1.80 o 
   9  10   0        0.04        0.30      0.89 o 
   1  11   0      542.07      554.99      4.85 o 
   2  11   0      430.84      411.53      2.99 o 
   3  11   0       74.56       77.89      0.90 o 
   4  11   0      229.26      231.85      2.26 o 
   5  11   0       27.94       32.60      0.71 o 
   6  11   0      484.22      477.46      8.95 o 
   7  11   0      162.46      152.89      2.18 o 
   8  11   0       10.46       10.79      1.03 o 
   9  11   0        0.93        2.47      0.96 o 
   0  12   0      879.24      799.33      7.31 o 
   1  12   0       33.20       32.74      0.47 o 
   2  12   0        7.11        9.57      0.30 o 
   3  12   0        8.65       11.30      0.43 o 
   4  12   0      191.46      178.21      1.59 o 
   5  12   0      258.82      256.66      3.17 o 
   6  12   0      234.24      232.41      2.30 o 
   7  12   0       50.28       50.79      1.47 o 
   8  12   0       76.02       82.56      1.87 o 
   9  12   0       19.73       26.20      1.48 o 
   1  13   0      278.15      260.65      2.23 o 
   2  13   0       29.70       22.66      0.41 o 
   3  13   0       32.36       30.60      0.50 o 
   4  13   0      100.86       97.73      0.78 o 
   5  13   0        2.03        3.95      0.44 o 
   6  13   0        4.85        5.72      0.69 o 
   7  13   0      115.24      113.39      1.93 o 
   8  13   0      123.61      118.65      2.13 o 
   9  13   0       17.07       19.09      1.35 o 
   0  14   0       17.48       15.64      1.10 o 
   1  14   0       37.24       36.80      0.74 o 
   2  14   0       64.97       57.14      0.44 o 
   3  14   0      205.19      213.24      1.89 o 
   4  14   0        5.97        7.38      0.37 o 
   5  14   0        1.80        3.89      0.74 o 
   6  14   0       10.38       12.89      1.04 o 
   7  14   0       18.58       19.54      1.22 o 
   8  14   0       41.65       39.57      1.55 o 
   1  15   0       73.15       80.30      0.98 o 
   2  15   0        0.63        0.58      0.29 o 
   3  15   0       52.69       51.62      0.61 o 
   4  15   0        3.26        4.46      0.38 o 
   5  15   0      666.73      676.65      8.23 o 
   6  15   0       78.25       81.76      1.62 o 
   7  15   0        0.79        0.69      0.81 o 
   8  15   0       15.48       11.95      1.08 o 
   0  16   0      924.40      899.16      5.00 o 
   1  16   0        0.66        0.41      0.21 o 
   2  16   0        3.75        2.07      0.33 o 
   3  16   0      147.00      150.60      1.19 o 
   4  16   0       83.67       81.19      0.82 o 
   5  16   0      361.14      359.99      1.86 o 
   6  16   0      118.08      117.75      1.94 o 
   7  16   0        1.09        0.47      0.79 o 
   8  16   0       21.47       19.40      1.58 o 
   1  17   0        0.21        0.23      0.27 o 
   2  17   0      326.01      316.74      2.09 o 
   3  17   0       56.56       49.25      0.94 o 
   4  17   0        4.43        4.90      0.50 o 
   5  17   0      429.12      430.62      4.73 o 
   6  17   0       27.64       26.81      1.26 o 
   7  17   0        5.52        4.01      0.90 o 
   8  17   0       17.12       16.36      1.36 o 
   0  18   0       57.10       53.36      1.19 o 
   1  18   0       64.45       71.90      1.98 o 
   2  18   0      173.33      175.48      1.72 o 
   3  18   0      100.29       94.36      1.73 o 
   4  18   0        5.58        6.08      0.45 o 
   5  18   0      192.28      196.14      4.19 o 
   6  18   0        0.27        0.16      0.73 o 
   7  18   0        0.63        0.54      1.06 o 
   8  18   0        5.48        4.88      1.02 o 
   1  19   0      638.95      654.64      8.33 o 
   2  19   0       24.43       23.62      0.63 o 
   3  19   0        0.04       -0.21      0.41 o 
   4  19   0      462.02      453.95      2.53 o 
   5  19   0      205.58      203.51      2.92 o 
   6  19   0       23.86       23.37      1.31 o 
   7  19   0        3.15        2.62      0.91 o 
   8  19   0        0.47       -0.21      0.92 o 
   0  20   0      473.42      478.33     13.37 o 
   1  20   0       31.14       41.96      1.64 o 
   2  20   0       55.33       54.87      0.84 o 
   3  20   0       27.64       29.93      1.64 o 
   4  20   0        4.46        4.66      0.65 o 
   5  20   0       77.88       80.79      1.63 o 
   6  20   0        1.13        1.05      0.84 o 
   7  20   0        7.47        6.64      0.95 o 
   8  20   0       12.38       12.45      1.67 o 
   1  21   0      163.30      165.34      2.44 o 
   2  21   0       95.13       86.55      1.97 o 
   3  21   0       90.71       86.77      1.35 o 
   4  21   0       14.21       14.87      1.45 o 
   5  21   0      177.04      183.83      1.93 o 
   6  21   0       24.31       18.45      1.20 o 
   7  21   0        6.61        7.08      1.04 o 
   0  22   0       44.50       51.20      0.85 o 
   1  22   0        0.04        1.73      0.71 o 
   2  22   0      218.43      217.20      4.69 o 
   3  22   0      323.38      308.09      5.65 o 
   4  22   0       67.64       69.72      1.89 o 
   5  22   0       10.34       10.81      1.01 o 
   6  22   0       34.46       36.08      1.43 o 
   7  22   0        1.66        3.14      0.96 o 
   1  23   0      168.50      170.37      4.07 o 
   2  23   0       51.71       52.96      1.15 o 
   3  23   0       89.92       81.72      1.36 o 
   4  23   0        3.21        3.83      0.70 o 
   5  23   0        8.08        8.08      0.97 o 
   6  23   0       84.95       85.61      1.93 o 
   7  23   0        7.61       10.78      1.17 o 
   0  24   0       45.84       44.65      1.57 o 
   1  24   0      549.63      535.74     11.49 o 
   2  24   0       23.38       23.41      0.96 o 
   3  24   0        0.20       -0.40      0.58 o 
   4  24   0        0.24       -0.37      0.65 o 
   5  24   0       35.83       33.00      1.49 o 
   6  24   0        1.69        2.31      1.05 o 
   7  24   0        1.06        2.63      1.04 o 
   1  25   0      108.03      115.40      4.01 o 
   2  25   0       24.58       22.28      1.01 o 
   3  25   0       53.79       50.34      1.20 o 
   4  25   0       12.74       10.87      0.84 o 
   5  25   0        0.52        1.41      0.89 o 
   6  25   0       16.70       18.87      1.42 o 
   0  26   0      181.22      182.42      3.38 o 
   1  26   0       55.30       63.53      2.26 o 
   2  26   0       81.56       84.09      1.44 o 
   3  26   0       68.97       69.48      1.36 o 
   4  26   0       15.27       11.58      0.85 o 
   5  26   0      101.30      107.76      2.13 o 
   6  26   0       13.13       12.02      1.17 o 
   1  27   0      457.47      449.69      6.43 o 
   2  27   0       63.12       61.80      1.34 o 
   3  27   0       15.05       15.52      1.00 o 
   4  27   0       52.77       52.33      1.70 o 
   5  27   0       58.97       67.73      1.84 o 
   6  27   0       31.72       37.91      1.76 o 
   0  28   0       29.01       32.26      2.12 o 
   1  28   0      159.80      174.15      1.96 o 
   2  28   0       83.24       78.72      1.61 o 
   3  28   0       13.15       16.87      1.06 o 
   4  28   0        8.75        9.03      1.12 o 
   5  28   0       48.16       51.75      1.83 o 
   1  29   0       93.61       98.71      3.76 o 
   2  29   0        6.73        8.77      0.84 o 
   3  29   0      270.09      273.04      2.82 o 
   4  29   0        8.35       10.50      1.15 o 
   5  29   0       17.96       18.11      1.50 o 
   0  30   0       57.35       58.84      1.69 o 
   1  30   0       13.41       15.10      1.04 o 
   2  30   0       23.42       24.72      1.31 o 
   3  30   0       40.09       40.48      2.12 o 
   4  30   0       33.47       34.47      1.60 o 
   5  30   0        4.54        1.82      1.01 o 
   1  31   0        7.65        8.87      0.88 o 
   2  31   0       49.33       56.63      1.47 o 
   3  31   0      126.16      142.20      4.84 o 
   4  31   0       10.25       11.47      1.24 o 
   0  32   0       17.15       16.57      1.82 o 
   1  32   0        0.20        1.20      0.80 o 
   2  32   0        0.80        3.55      0.86 o 
   3  32   0       18.62       20.70      1.50 o 
   4  32   0        1.39        0.97      0.99 o 
   1  33   0       25.02       30.30      2.12 o 
   2  33   0       57.92       66.36      2.85 o 
   3  33   0      107.01      107.42      2.28 o 
   0  34   0       27.65       32.03      2.25 o 
   1  34   0       28.34       32.59      1.67 o 
   2  34   0        0.78        2.70      1.47 o 
   1  35   0       12.10       13.80      1.36 o 
 -10   1   1        0.47       -0.63      0.93 o 
  -9   1   1        0.02       -0.74      0.74 o 
  -8   1   1       42.19       37.16      1.32 o 
  -7   1   1      258.25      235.35      2.13 o 
  -6   1   1        2.68        0.82      0.33 o 
  -5   1   1        0.15       -0.23      0.23 o 
  -4   1   1      438.73      458.26      3.30 o 
  -3   1   1      189.02      181.17      1.38 o 
  -2   1   1     2325.84     2161.79     18.45 o 
  -1   1   1        0.07        0.27      0.08 o 
   0   1   1     1270.68     1152.18      9.49 o 
   2   1   1      377.65      395.80      1.61 o 
   3   1   1        1.28        3.43      0.36 o 
   4   1   1       61.48       54.66      2.88 o 
   5   1   1      135.46      135.69      8.06 o 
   6   1   1      581.34      562.17      4.23 o 
   7   1   1        0.91        1.23      0.71 o 
   8   1   1      109.92      101.79      1.81 o 
   9   1   1        3.77        4.44      0.92 o 
 -10   2   1        2.12        0.66      0.96 o 
  -9   2   1        0.41        0.10      0.79 o 
  -8   2   1      141.56      127.91      3.08 o 
  -7   2   1       19.83       21.60      0.86 o 
  -6   2   1       71.34       73.82      0.81 o 
  -5   2   1       48.17       55.20      0.56 o 
  -4   2   1       71.04       85.32      0.68 o 
  -3   2   1      183.32      219.22      1.85 o 
  -2   2   1     1916.85     1902.70     16.83 o 
  -1   2   1     3568.92     3318.57      8.88 o 
   0   2   1      176.48      171.96      1.86 o 
   1   2   1      929.70      951.45      6.03 o 
   2   2   1     2810.78     2828.73     11.93 o 
   3   2   1       41.76       39.69      0.46 o 
   4   2   1      313.85      307.95      1.99 o 
   5   2   1        0.83        0.52      0.30 o 
   6   2   1       32.25       33.18      1.15 o 
   7   2   1       66.76       62.54      1.42 o 
   8   2   1       19.49       18.49      1.17 o 
   9   2   1        0.91        1.28      0.90 o 
 -10   3   1        6.49        9.92      1.11 o 
  -9   3   1        0.20       -0.82      0.82 o 
  -8   3   1       62.49       51.89      1.54 o 
  -7   3   1      446.96      393.42      3.52 o 
  -6   3   1       10.98       16.85      0.48 o 
  -5   3   1      262.42      292.87      1.53 o 
  -4   3   1     2748.88     2905.81     22.59 o 
  -3   3   1      179.79      181.33      1.21 o 
  -2   3   1     7055.46     6766.59     22.86 o 
  -1   3   1     3283.68     3113.24     31.40 o 
   1   3   1       20.70       14.94      0.57 o 
   2   3   1        7.02       10.48      0.29 o 
   3   3   1      290.57      275.49     14.33 o 
   4   3   1      336.70      377.46      5.79 o 
   5   3   1       49.60       45.45      3.04 o 
   6   3   1       23.15       22.27      2.53 o 
   7   3   1       16.77       17.05      1.06 o 
   8   3   1       25.97       23.49      1.69 o 
   9   3   1       11.92       12.44      1.09 o 
 -10   4   1        1.31        2.93      1.47 o 
  -9   4   1        9.09       10.83      1.08 o 
  -8   4   1       79.56       68.67      1.63 o 
  -7   4   1        9.26        8.83      1.01 o 
  -6   4   1       20.29       18.41      0.48 o 
  -5   4   1      289.95      306.73      1.29 o 
  -4   4   1      643.79      685.57      3.70 o 
  -3   4   1      829.31      904.38      7.15 o 
  -2   4   1     1287.66     1221.85      8.12 o 
  -1   4   1     6050.40     5918.38     18.92 o 
   1   4   1      125.07      124.07      1.05 o 
   2   4   1        6.81        3.64      0.41 o 
   3   4   1     1216.55     1292.06     11.96 o 
   4   4   1      239.23      212.68      0.95 o 
   5   4   1       63.71       67.21      0.78 o 
   6   4   1      305.00      294.98      5.77 o 
   7   4   1       90.48       88.44      1.78 o 
   8   4   1       28.94       27.29      1.26 o 
   9   4   1        1.01        1.33      0.91 o 
 -10   5   1       19.75       24.00      1.63 o 
  -9   5   1        1.42        0.02      0.84 o 
  -8   5   1        1.76        0.57      1.24 o 
  -7   5   1       41.75       29.75      0.94 o 
  -6   5   1        6.42        7.83      0.40 o 
  -5   5   1        8.38        5.10      0.29 o 
  -4   5   1      739.76      816.48      4.98 o 
  -3   5   1      236.10      255.86      1.07 o 
  -2   5   1      946.96      947.43      5.06 o 
  -1   5   1      607.93      563.83      4.59 o 
   0   5   1      430.75      405.72      8.04 o 
   1   5   1      960.52      929.94      9.96 o 
   2   5   1        0.10        0.26      0.14 o 
   3   5   1       39.62       46.16      1.04 o 
   4   5   1      631.32      625.59      2.53 o 
   5   5   1        5.80        3.55      0.33 o 
   6   5   1       65.18       60.33      1.33 o 
   7   5   1      124.87      120.71      1.84 o 
   8   5   1       13.75        9.55      1.05 o 
   9   5   1       35.83       42.04      1.50 o 
  -9   6   1        1.67        1.55      0.89 o 
  -8   6   1        2.17        0.47      0.80 o 
  -7   6   1        3.85        3.56      0.58 o 
  -6   6   1       51.50       57.84      0.74 o 
  -5   6   1        0.46        0.45      0.25 o 
  -4   6   1     1420.69     1499.48     10.63 o 
  -3   6   1      845.31      826.83      3.95 o 
  -2   6   1     1564.01     1593.74     15.70 o 
  -1   6   1      302.56      282.97      2.23 o 
   1   6   1        0.58        0.13      0.15 o 
   2   6   1     1887.97     1834.73     20.63 o 
   3   6   1      116.24      133.52      1.33 o 
   4   6   1      183.50      216.24      0.99 o 
   5   6   1      341.85      307.67     18.05 o 
   6   6   1        4.71        3.45      0.71 o 
   7   6   1        5.55        6.97      0.82 o 
   8   6   1        9.50       12.76      1.06 o 
   9   6   1        3.45        2.79      0.97 o 
  -9   7   1       41.42       39.99      1.53 o 
  -8   7   1        3.21        2.67      0.83 o 
  -7   7   1       43.08       39.41      0.95 o 
  -6   7   1       44.43       47.69      0.62 o 
  -5   7   1       31.55       34.94      0.48 o 
  -4   7   1     1352.41     1470.99      8.27 o 
  -3   7   1        1.89        1.36      0.19 o 
  -2   7   1     2225.24     2269.62     12.95 o 
  -1   7   1      747.96      741.69      5.88 o 
   1   7   1      217.86      221.66      1.76 o 
   2   7   1      467.94      503.32      3.34 o 
   3   7   1       56.70       56.93      0.53 o 
   4   7   1      962.02     1022.71      7.51 o 
   5   7   1        1.18        3.55      0.36 o 
   6   7   1      229.71      229.70      2.19 o 
   7   7   1       11.43       10.94      0.96 o 
   8   7   1        0.03       -0.76      0.76 o 
   9   7   1        0.01        1.52      0.87 o 
  -9   8   1       67.82       73.24      1.93 o 
  -8   8   1       15.14       12.61      1.09 o 
  -7   8   1        0.02       -0.50      0.50 o 
  -6   8   1        0.28        0.67      0.34 o 
  -5   8   1      119.28      120.87      0.68 o 
  -4   8   1      547.41      549.29      1.99 o 
  -3   8   1      722.42      722.80      5.21 o 
  -2   8   1       92.00       95.78      0.48 o 
  -1   8   1     2035.65     2011.34     15.71 o 
   0   8   1      119.80      142.61     10.84 o 
   1   8   1     1058.27     1079.41     11.32 o 
   2   8   1     2250.53     2399.17     20.26 o 
   3   8   1      417.04      432.30      4.93 o 
   4   8   1      239.28      260.57      2.30 o 
   5   8   1     1126.96     1134.99     13.25 o 
   6   8   1       12.41       16.50      1.00 o 
   7   8   1        0.01        0.23      0.70 o 
   8   8   1        0.58        1.26      0.81 o 
  -9   9   1      118.21      124.30      2.28 o 
  -8   9   1        0.81        0.54      0.83 o 
  -7   9   1       79.57       78.22      1.74 o 
  -6   9   1        5.39        4.31      0.51 o 
  -5   9   1       26.76       25.53      0.42 o 
  -4   9   1     1421.54     1438.27      9.61 o 
  -3   9   1     1027.39     1079.36      7.36 o 
  -2   9   1      131.03      118.45      0.71 o 
  -1   9   1       60.96       45.68      0.75 o 
   1   9   1     1642.41     1711.81     18.10 o 
   2   9   1      828.67      854.21      9.11 o 
   3   9   1      679.85      706.29      8.41 o 
   4   9   1      419.35      393.12     11.99 o 
   5   9   1      373.40      373.10      2.94 o 
   6   9   1        5.32        4.22      0.73 o 
   7   9   1        7.07        6.33      0.84 o 
   8   9   1        0.05       -0.75      0.76 o 
  -9  10   1       62.05       65.06      1.81 o 
  -8  10   1        6.33        8.68      0.95 o 
  -7  10   1      159.59      157.79      1.80 o 
  -6  10   1      289.75      295.11      3.10 o 
  -5  10   1      345.06      342.84      2.30 o 
  -4  10   1      141.19      143.09      1.32 o 
  -3  10   1      135.73      148.77      1.41 o 
  -2  10   1       19.16       18.46      0.48 o 
  -1  10   1      396.68      370.24      3.54 o 
   0  10   1     3855.88     3918.42     73.54 o 
   1  10   1      293.60      314.10      4.49 o 
   2  10   1      210.57      224.92      2.06 o 
   3  10   1        9.34       10.90      0.43 o 
   4  10   1       43.60       41.53      0.86 o 
   5  10   1        6.48       11.50      1.05 o 
   6  10   1       77.19       75.75      1.62 o 
   7  10   1       23.12       22.50      1.16 o 
   8  10   1       10.20        9.61      0.97 o 
  -9  11   1      108.41      106.59      3.49 o 
  -8  11   1       23.05       20.66      1.29 o 
  -7  11   1      191.71      197.49      2.34 o 
  -6  11   1      863.05      850.75      4.65 o 
  -5  11   1       89.72       88.95      0.92 o 
  -4  11   1      249.11      278.10      1.27 o 
  -3  11   1       16.68       17.24      0.38 o 
  -2  11   1       41.06       44.24      0.47 o 
  -1  11   1      914.45      909.39     13.82 o 
   0  11   1     2380.25     2420.65     26.44 o 
   1  11   1      594.59      605.18      8.71 o 
   2  11   1     1432.72     1536.87     13.28 o 
   3  11   1       33.22       31.45      0.52 o 
   4  11   1       73.92       82.72      1.04 o 
   5  11   1      503.38      493.37      4.17 o 
   6  11   1      101.78       97.70      1.64 o 
   7  11   1       19.70       20.31      1.16 o 
   8  11   1       72.41       71.43      1.71 o 
  -9  12   1       19.00       19.15      1.41 o 
  -8  12   1       32.70       30.14      1.37 o 
  -7  12   1      105.58      109.78      2.47 o 
  -6  12   1      458.58      476.11      4.91 o 
  -5  12   1       31.82       34.49      0.72 o 
  -4  12   1      133.08      146.60      1.05 o 
  -3  12   1        2.98        5.36      0.44 o 
  -2  12   1      763.94      748.95      4.64 o 
  -1  12   1     1558.64     1630.77     17.64 o 
   0  12   1       45.35       50.35      5.37 o 
   1  12   1      727.35      768.05     10.83 o 
   2  12   1        5.88        4.20      0.26 o 
   3  12   1        1.81        4.38      0.31 o 
   4  12   1        2.42        3.88      0.62 o 
   5  12   1      613.75      604.59      2.73 o 
   6  12   1        2.30        2.19      0.71 o 
   7  12   1       57.69       64.73      1.56 o 
   8  12   1       13.06       18.26      1.30 o 
  -9  13   1       21.42       25.25      1.55 o 
  -8  13   1      208.91      192.36      3.23 o 
  -7  13   1      312.85      315.19      6.49 o 
  -6  13   1      127.70      129.07      1.60 o 
  -5  13   1      355.79      346.33      1.60 o 
  -4  13   1        0.43        0.87      0.32 o 
  -3  13   1       80.33       78.05      0.61 o 
  -2  13   1     1797.44     1797.29     17.69 o 
  -1  13   1        1.50        3.27      0.73 o 
   0  13   1       27.07       31.58      1.00 o 
   1  13   1      230.04      258.39      2.49 o 
   2  13   1      224.32      218.36      1.63 o 
   3  13   1       91.34       79.70      0.99 o 
   4  13   1      782.22      801.68      6.43 o 
   5  13   1        2.98        6.21      0.62 o 
   6  13   1        9.79        9.08      0.84 o 
   7  13   1      102.24      100.06      2.64 o 
   8  13   1        3.86        5.52      0.95 o 
  -9  14   1        1.29        3.66      1.03 o 
  -8  14   1       92.10       85.58      3.27 o 
  -7  14   1       76.79       83.46      1.78 o 
  -6  14   1      314.11      315.86      3.85 o 
  -5  14   1       44.96       43.77      1.02 o 
  -4  14   1       95.79       97.26      0.88 o 
  -3  14   1       62.35       57.68      0.55 o 
  -2  14   1      909.41      886.24      7.15 o 
  -1  14   1      528.41      529.06      5.40 o 
   0  14   1      450.56      466.97      5.28 o 
   1  14   1      551.62      533.11      7.26 o 
   2  14   1       34.59       24.08      0.55 o 
   3  14   1        5.34        6.52      0.36 o 
   4  14   1       10.31       15.68      0.93 o 
   5  14   1      117.88      121.91      3.00 o 
   6  14   1        6.58        5.56      0.79 o 
   7  14   1       34.65       32.26      1.34 o 
   8  14   1        5.50        5.02      0.94 o 
  -9  15   1        0.11        0.77      0.98 o 
  -8  15   1      179.66      164.03      2.60 o 
  -7  15   1       39.09       38.80      1.54 o 
  -6  15   1      183.74      186.65      2.13 o 
  -5  15   1      701.81      695.74      2.50 o 
  -4  15   1       14.49       13.50      0.68 o 
  -3  15   1       92.59      109.64      1.46 o 
  -2  15   1      157.02      157.70      2.23 o 
  -1  15   1        1.56        3.32      0.51 o 
   0  15   1     1306.08     1429.20     21.28 o 
   1  15   1      695.16      704.63     12.02 o 
   2  15   1       73.97       73.29      0.70 o 
   3  15   1       16.16       16.80      0.46 o 
   4  15   1      191.44      191.01      1.91 o 
   5  15   1      137.26      127.36      1.82 o 
   6  15   1        0.00       -0.34      0.70 o 
   7  15   1       30.12       31.11      1.55 o 
   8  15   1        9.99       10.32      1.05 o 
  -9  16   1        0.22        1.93      1.41 o 
  -8  16   1       94.67       93.77      2.04 o 
  -7  16   1       48.92       50.96      1.54 o 
  -6  16   1      176.39      187.99      2.08 o 
  -5  16   1      820.65      835.68      2.88 o 
  -4  16   1       86.33       83.24      0.95 o 
  -3  16   1       68.56       59.42      0.82 o 
  -2  16   1      502.09      497.83      2.93 o 
  -1  16   1        1.38        1.37      0.28 o 
   0  16   1      348.11      333.76      7.39 o 
   1  16   1       99.04       93.53      1.86 o 
   2  16   1        0.33       -0.01      0.27 o 
   3  16   1        2.15        2.77      0.28 o 
   4  16   1       74.02       80.93      1.06 o 
   5  16   1      122.33      108.59      1.71 o 
   6  16   1        5.17        4.02      0.82 o 
   7  16   1       22.07       25.19      1.30 o 
   8  16   1        1.19        2.65      0.96 o 
  -8  17   1       65.84       65.51      1.88 o 
  -7  17   1      186.66      170.11      5.63 o 
  -6  17   1        3.99        3.59      0.70 o 
  -5  17   1      310.59      315.10      3.09 o 
  -4  17   1        0.27        0.72      0.42 o 
  -3  17   1       13.23       21.39      1.14 o 
  -2  17   1      340.39      364.71      2.78 o 
  -1  17   1       54.20       53.41      0.85 o 
   0  17   1       67.64       66.85      2.33 o 
   1  17   1      315.11      326.73      4.43 o 
   2  17   1      433.64      438.03      4.45 o 
   3  17   1       25.47       19.19      0.63 o 
   4  17   1       26.17       23.07      0.94 o 
   5  17   1        0.09        0.77      0.91 o 
   6  17   1       41.32       40.10      1.37 o 
   7  17   1       61.16       60.74      1.64 o 
   8  17   1      106.86      107.10      2.93 o 
  -8  18   1       62.11       55.12      1.76 o 
  -7  18   1      143.94      142.41      2.28 o 
  -6  18   1       15.59       16.22      0.99 o 
  -5  18   1      275.27      270.84      2.08 o 
  -4  18   1      219.04      219.23      1.40 o 
  -3  18   1     1997.58     1996.84     15.89 o 
  -2  18   1      198.75      202.23      2.52 o 
  -1  18   1       20.87       16.79      0.48 o 
   0  18   1       68.18       65.72      1.42 o 
   1  18   1      747.41      740.63     15.34 o 
   2  18   1       93.30      105.72      0.99 o 
   3  18   1       35.13       30.22      0.71 o 
   4  18   1       41.94       38.92      0.73 o 
   5  18   1       10.03       11.82      1.00 o 
   6  18   1       12.60       14.54      1.14 o 
   7  18   1       14.37       13.60      1.17 o 
  -8  19   1        0.00        1.01      0.91 o 
  -7  19   1       12.60       13.06      1.45 o 
  -6  19   1       46.08       51.11      1.24 o 
  -5  19   1      119.48      115.22      1.55 o 
  -4  19   1      157.45      163.70      1.26 o 
  -3  19   1     1131.77     1124.10      6.93 o 
  -2  19   1        6.86        8.69      1.23 o 
  -1  19   1        9.89        9.27      0.79 o 
   0  19   1        3.45        6.39      1.67 o 
   1  19   1       36.10       40.31      2.39 o 
   2  19   1        0.52        1.03      0.48 o 
   3  19   1       90.37       84.84      2.17 o 
   4  19   1        3.22        2.81      0.60 o 
   5  19   1        2.60        1.94      0.75 o 
   6  19   1        0.78        0.44      0.79 o 
   7  19   1       14.23       17.73      1.34 o 
  -8  20   1       12.87       11.51      1.14 o 
  -7  20   1       19.46       21.89      1.68 o 
  -6  20   1       59.53       64.84      1.43 o 
  -5  20   1        2.79        4.56      0.82 o 
  -4  20   1       74.08       78.91      0.96 o 
  -3  20   1      877.68      848.17      7.46 o 
  -2  20   1      214.26      226.87      2.70 o 
  -1  20   1      700.42      674.11     11.76 o 
   0  20   1        4.57        5.60      0.94 o 
   1  20   1       38.01       36.26      1.41 o 
   2  20   1       92.77       86.89      1.71 o 
   3  20   1       18.91       19.83      0.91 o 
   4  20   1       14.98       15.29      0.87 o 
   5  20   1       52.00       48.64      1.45 o 
   6  20   1       25.72       24.72      1.47 o 
   7  20   1        0.14       -0.85      0.85 o 
  -8  21   1        5.23        6.03      1.09 o 
  -7  21   1        1.52        2.46      1.00 o 
  -6  21   1      417.32      433.00      2.98 o 
  -5  21   1      402.83      403.40      2.71 o 
  -4  21   1       21.81       20.90      0.96 o 
  -3  21   1      176.26      155.88      1.68 o 
  -2  21   1      402.55      396.60      6.89 o 
  -1  21   1      311.21      324.31      5.26 o 
   0  21   1       35.59       33.03      0.78 o 
   1  21   1       10.68       14.16      0.79 o 
   2  21   1       25.24       25.50      0.69 o 
   3  21   1      103.94       99.70      1.44 o 
   4  21   1       10.04        9.16      0.90 o 
   5  21   1        4.38        4.42      0.87 o 
   6  21   1        3.42        4.45      0.91 o 
   7  21   1        5.17        5.96      1.02 o 
  -7  22   1      217.88      215.76      2.87 o 
  -6  22   1       18.75       21.30      1.39 o 
  -5  22   1      254.45      249.03      2.23 o 
  -4  22   1      130.90      136.45      2.57 o 
  -3  22   1        6.40        5.26      0.65 o 
  -2  22   1       31.13       30.96      0.96 o 
  -1  22   1      168.77      173.39      2.01 o 
   0  22   1       12.10       12.92      0.67 o 
   1  22   1       10.27        9.19      0.66 o 
   2  22   1       21.39       22.93      0.90 o 
   3  22   1       28.66       32.59      1.06 o 
   4  22   1      170.06      152.88      2.14 o 
   5  22   1       24.72       22.72      1.22 o 
   6  22   1       30.31       28.03      1.40 o 
   7  22   1        7.56        8.14      1.09 o 
  -7  23   1       17.09       23.96      1.58 o 
  -6  23   1       90.37      101.11      2.14 o 
  -5  23   1       14.37       18.05      1.08 o 
  -4  23   1       14.90       15.54      0.96 o 
  -3  23   1       13.48       14.67      0.93 o 
  -2  23   1        6.04        5.18      0.65 o 
  -1  23   1      651.61      639.01      7.33 o 
   0  23   1        2.22        4.10      0.69 o 
   1  23   1      300.43      304.06      2.52 o 
   2  23   1       11.03       11.70      0.77 o 
   3  23   1        0.29       -0.07      0.57 o 
   4  23   1       58.43       53.27      1.49 o 
   5  23   1       98.88       98.33      1.96 o 
   6  23   1        0.00        0.12      0.87 o 
  -7  24   1        0.87        1.40      0.96 o 
  -6  24   1      119.47      129.26      2.39 o 
  -5  24   1       47.77       49.23      1.35 o 
  -4  24   1        8.22        6.76      0.77 o 
  -3  24   1       55.29       50.32      1.21 o 
  -2  24   1       10.85       11.54      0.78 o 
  -1  24   1      435.85      443.14      5.24 o 
   0  24   1      173.96      167.88      3.48 o 
   1  24   1       88.35      101.99      1.47 o 
   2  24   1       32.18       27.80      1.00 o 
   3  24   1        8.84        5.79      0.72 o 
   4  24   1       37.93       37.65      1.39 o 
   5  24   1        2.34        2.52      0.88 o 
   6  24   1       16.20       19.69      2.27 o 
  -7  25   1       76.20       78.03      2.06 o 
  -6  25   1       95.14       92.09      2.06 o 
  -5  25   1      224.50      232.35      2.31 o 
  -4  25   1       19.80       16.07      1.00 o 
  -3  25   1        5.51        6.66      0.74 o 
  -2  25   1       67.44       66.29      1.53 o 
  -1  25   1       84.66       89.00      2.28 o 
   0  25   1      115.93      123.37      2.47 o 
   1  25   1      102.06      103.53      1.52 o 
   2  25   1        4.90        5.21      0.72 o 
   3  25   1       11.13       14.56      0.95 o 
   4  25   1       17.51       18.62      1.28 o 
   5  25   1        4.30        2.98      0.88 o 
   6  25   1       14.44       11.37      1.15 o 
  -6  26   1       10.08        9.74      1.16 o 
  -5  26   1        0.02        1.46      0.79 o 
  -4  26   1       77.08       79.41      1.53 o 
  -3  26   1        2.88        1.76      0.67 o 
  -2  26   1       18.99       17.60      1.00 o 
  -1  26   1       80.30       75.24      1.62 o 
   0  26   1        4.78        6.22      0.66 o 
   1  26   1      394.07      375.77      3.66 o 
   2  26   1       65.94       63.05      1.31 o 
   3  26   1       15.33       13.06      1.10 o 
   4  26   1        5.35        4.61      0.90 o 
   5  26   1        1.83        1.25      0.92 o 
   6  26   1       32.88       31.14      1.52 o 
  -6  27   1       46.24       43.15      1.74 o 
  -5  27   1       93.12      101.24      4.77 o 
  -4  27   1       28.76       27.90      1.16 o 
  -3  27   1        0.19       -0.65      0.65 o 
  -2  27   1        0.99        0.16      0.63 o 
  -1  27   1       14.27       15.18      0.98 o 
   0  27   1       31.39       33.66      1.22 o 
   1  27   1      218.79      235.16      1.70 o 
   2  27   1      205.70      200.18      2.57 o 
   3  27   1        9.94        9.43      1.01 o 
   4  27   1        8.89       10.27      1.01 o 
   5  27   1        0.30        0.96      0.89 o 
  -6  28   1        6.00        8.25      1.18 o 
  -5  28   1       40.18       40.16      1.68 o 
  -4  28   1        1.10        1.19      0.72 o 
  -3  28   1        0.47       -0.52      0.65 o 
  -2  28   1        2.51        2.17      0.68 o 
  -1  28   1       40.45       41.58      1.19 o 
   0  28   1        0.64        0.82      0.79 o 
   1  28   1      117.02      120.78      2.83 o 
   2  28   1        0.69        3.13      0.87 o 
   3  28   1        6.02        7.31      1.01 o 
   4  28   1        4.81        3.73      0.92 o 
   5  28   1       35.95       47.03      1.73 o 
  -5  29   1        0.00        0.66      0.98 o 
  -4  29   1       61.54       59.13      1.44 o 
  -3  29   1        1.42        1.88      0.73 o 
  -2  29   1        1.45        2.46      0.74 o 
  -1  29   1       18.17       19.46      1.05 o 
   0  29   1       27.70       28.93      1.42 o 
   1  29   1       35.06       40.21      1.26 o 
   2  29   1       49.46       46.35      2.29 o 
   3  29   1      190.83      174.87      5.77 o 
   4  29   1        1.42        2.05      0.97 o 
  -5  30   1       40.06       42.27      1.69 o 
  -4  30   1       27.00       27.11      1.48 o 
  -3  30   1        1.81        2.25      0.75 o 
  -2  30   1       50.37       48.84      1.61 o 
  -1  30   1       11.30       11.20      1.10 o 
   0  30   1       11.47       10.85      1.12 o 
   1  30   1       13.17       13.90      0.95 o 
   2  30   1       23.38       23.41      1.39 o 
   3  30   1      145.43      166.95     11.05 o 
   4  30   1       48.10       46.92      1.79 o 
  -4  31   1       38.58       43.42      2.35 o 
  -3  31   1        3.07        2.85      0.99 o 
  -2  31   1        0.00        1.66      0.96 o 
  -1  31   1      133.65      128.35      2.35 o 
   0  31   1        3.74        2.75      0.78 o 
   1  31   1        3.50        1.83      0.77 o 
   2  31   1       19.30       16.97      1.34 o 
   3  31   1        1.71        4.27      1.49 o 
   4  31   1       61.67       59.80      3.89 o 
  -4  32   1        0.00       -0.99      1.31 o 
  -3  32   1        2.63        0.52      1.01 o 
  -2  32   1        1.27        2.22      0.96 o 
  -1  32   1        0.52        4.42      1.01 o 
   0  32   1       28.58       23.66      1.22 o 
   1  32   1        9.10       10.09      1.31 o 
   2  32   1        1.91        2.13      0.99 o 
   3  32   1      110.74      120.60      4.41 o 
  -3  33   1        5.58        6.23      1.13 o 
  -2  33   1        5.80        5.11      1.07 o 
  -1  33   1       57.21       59.63      1.94 o 
   0  33   1        1.41        1.27      0.84 o 
   1  33   1        3.15        4.74      1.06 o 
   2  33   1        3.11        4.95      1.04 o 
  -2  34   1       13.44       12.64      1.30 o 
  -1  34   1        1.99        3.85      1.12 o 
   0  34   1       25.76       24.45      2.12 o 
   1  34   1       21.35       25.72      1.58 o 
  -1  35   1        0.62        0.25      1.39 o 
   0  35   1       14.02       13.72      1.87 o 
 -10   0   2       26.86       28.85      2.07 o 
  -9   0   2       75.20       73.20      2.50 o 
  -8   0   2       14.07       15.51      1.17 o 
  -7   0   2      769.32      736.78      3.98 o 
  -6   0   2       30.28       32.36      1.18 o 
  -5   0   2      103.27      110.07      1.41 o 
  -4   0   2     1314.53     1264.89     18.75 o 
  -3   0   2      270.45      249.62      3.04 o 
  -2   0   2      531.63      480.81      3.27 o 
   0   0   2      156.17      151.04      1.78 o 
   1   0   2     3654.15     3541.13     18.46 o 
   2   0   2      640.59      592.63      1.20 o 
   3   0   2      150.66      141.60      0.81 o 
   4   0   2      446.16      420.27      2.10 o 
   5   0   2      205.22      200.10      1.87 o 
   6   0   2      322.35      323.77      3.41 o 
   7   0   2       12.33        9.45      1.16 o 
   8   0   2       13.99       14.50      1.52 o 
 -10   1   2        6.36        1.92      1.02 o 
  -9   1   2        8.09        7.37      1.06 o 
  -8   1   2        5.14        4.89      0.61 o 
  -7   1   2        4.17        3.76      0.54 o 
  -6   1   2       14.58       21.87      0.73 o 
  -5   1   2       18.35       12.24      0.58 o 
  -4   1   2        1.18        2.36      0.24 o 
  -3   1   2        0.77        0.54      0.16 o 
  -2   1   2       56.33       50.84      0.38 o 
  -1   1   2       69.61       53.01      0.41 o 
   0   1   2      421.95      416.62      5.60 o 
   1   1   2        9.62       10.86      0.79 o 
   2   1   2       21.68       27.96      0.36 o 
   3   1   2      552.13      576.80      1.67 o 
   4   1   2       24.02       20.62      0.58 o 
   5   1   2     1021.94     1017.45      5.34 o 
   6   1   2      172.69      176.98      1.91 o 
   7   1   2       25.47       26.89      1.16 o 
   8   1   2       14.87       17.89      1.12 o 
 -10   2   2        0.02       -0.66      0.91 o 
  -9   2   2        7.21        3.66      0.94 o 
  -8   2   2      103.09       95.69      1.32 o 
  -7   2   2       60.82       56.60      1.13 o 
  -6   2   2      463.08      476.07      4.39 o 
  -5   2   2      198.17      207.13      2.09 o 
  -4   2   2       24.45       24.89      0.42 o 
  -3   2   2      233.98      224.72      1.66 o 
  -2   2   2      350.59      355.93      2.27 o 
  -1   2   2      230.40      230.41      1.21 o 
   0   2   2      649.89      609.14      6.97 o 
   1   2   2      109.13      103.09      0.88 o 
   2   2   2       37.80       40.46      0.31 o 
   3   2   2      139.10      139.46      0.59 o 
   4   2   2       23.90       25.22      0.76 o 
   5   2   2      535.72      543.37      3.28 o 
   6   2   2       16.76       16.71      1.53 o 
   7   2   2       25.40       23.11      1.09 o 
   8   2   2        4.33        4.89      0.82 o 
 -10   3   2       26.44       26.65      1.67 o 
  -9   3   2       12.50        9.34      1.06 o 
  -8   3   2       73.26       63.68      1.17 o 
  -7   3   2      141.99      132.12      1.55 o 
  -6   3   2        7.72        8.09      0.52 o 
  -5   3   2       91.47       83.63      1.57 o 
  -4   3   2       16.58       15.31      0.50 o 
  -3   3   2      121.97      127.05      1.32 o 
  -2   3   2     4786.53     4608.71     41.08 o 
  -1   3   2      549.01      542.41      4.27 o 
   0   3   2     1534.37     1504.19     16.10 o 
   1   3   2      147.51      171.93      1.01 o 
   2   3   2      240.79      278.40      1.38 o 
   3   3   2       23.86       21.80      0.74 o 
   4   3   2      433.70      422.63      2.29 o 
   5   3   2       23.05       21.36      2.27 o 
   6   3   2       55.36       49.46      2.66 o 
   7   3   2       12.31       13.41      1.04 o 
   8   3   2        0.70        0.79      0.76 o 
 -10   4   2        9.05        9.80      1.19 o 
  -9   4   2        0.06       -0.82      0.82 o 
  -8   4   2        8.41        5.43      0.63 o 
  -7   4   2      116.56       97.06      1.22 o 
  -6   4   2       11.64       14.64      1.17 o 
  -5   4   2      307.59      314.35      1.81 o 
  -4   4   2      805.88      866.08      6.87 o 
  -3   4   2       80.40       98.52      1.07 o 
  -2   4   2       86.14       67.89      0.64 o 
  -1   4   2        0.13        0.91      0.10 o 
   0   4   2        8.47        9.61      0.31 o 
   1   4   2      134.50      120.69      0.90 o 
   2   4   2     2312.91     2455.50     16.99 o 
   3   4   2      621.77      623.29      2.94 o 
   4   4   2      106.67      104.11      0.74 o 
   5   4   2       41.58       39.43      2.83 o 
   6   4   2       75.01       73.09      3.61 o 
   7   4   2       37.89       36.61      1.19 o 
   8   4   2        0.95        1.18      0.76 o 
 -10   5   2       31.10       31.78      1.62 o 
  -9   5   2        1.67        0.17      0.93 o 
  -8   5   2        5.94        2.93      0.61 o 
  -7   5   2        8.14        7.72      0.61 o 
  -6   5   2       18.21       18.91      0.73 o 
  -5   5   2     1039.75     1063.47      4.61 o 
  -4   5   2      175.29      166.61      1.13 o 
  -3   5   2     1078.13     1120.77     11.88 o 
  -2   5   2      306.43      302.19      1.93 o 
  -1   5   2      503.09      501.56      2.79 o 
   0   5   2      155.78      179.23      1.88 o 
   1   5   2      503.64      539.12      5.07 o 
   2   5   2        0.04        1.35      0.31 o 
   3   5   2      498.90      479.68      2.43 o 
   4   5   2      207.69      229.37      1.48 o 
   5   5   2      223.38      217.87      2.83 o 
   6   5   2       90.64       85.24      1.46 o 
   7   5   2       17.34       17.09      1.01 o 
   8   5   2        0.33       -0.74      0.76 o 
 -10   6   2        4.55        7.40      1.09 o 
  -9   6   2      129.39      139.55      2.83 o 
  -8   6   2      105.76       94.29      1.83 o 
  -7   6   2       56.84       44.68      0.98 o 
  -6   6   2       86.03       82.95      1.06 o 
  -5   6   2       62.32       66.10      0.80 o 
  -4   6   2       87.74       92.81      1.68 o 
  -3   6   2        0.36        0.50      0.20 o 
  -2   6   2       80.15       59.73      0.55 o 
  -1   6   2      203.65      201.01      1.75 o 
   0   6   2      159.52      158.25      6.25 o 
   1   6   2     1722.63     1880.19     18.50 o 
   2   6   2      114.80       91.79      0.64 o 
   3   6   2        2.98        2.80      0.28 o 
   4   6   2       89.87       97.94      1.01 o 
   5   6   2       94.83       95.27      2.15 o 
   6   6   2        5.25        3.09      1.62 o 
   7   6   2        0.55       -0.34      0.93 o 
   8   6   2       20.87       22.27      1.21 o 
 -10   7   2       15.09       11.63      2.32 o 
  -9   7   2      219.10      236.87      2.92 o 
  -8   7   2       33.28       36.82      1.03 o 
  -7   7   2       25.77       20.10      0.84 o 
  -6   7   2       96.57      100.45      1.12 o 
  -5   7   2      282.67      295.85      1.56 o 
  -4   7   2      774.92      854.65      7.05 o 
  -3   7   2      327.12      315.53      2.09 o 
  -2   7   2      328.57      333.78      3.68 o 
  -1   7   2        2.77        2.18      0.20 o 
   0   7   2      960.72      886.35     12.72 o 
   1   7   2     1240.00     1257.17     12.83 o 
   2   7   2      111.12      111.73      1.37 o 
   3   7   2       65.52       72.99      0.67 o 
   4   7   2      392.17      415.73      2.26 o 
   5   7   2      437.66      429.17      1.88 o 
   6   7   2        0.99       -0.02      0.76 o 
   7   7   2       26.65       25.43      1.16 o 
   8   7   2        4.93        4.91      0.87 o 
 -10   8   2        2.26        2.38      0.97 o 
  -9   8   2      107.66      109.95      2.21 o 
  -8   8   2        0.07        0.20      1.22 o 
  -7   8   2       62.31       60.97      1.11 o 
  -6   8   2        1.26        2.88      0.51 o 
  -5   8   2       38.91       42.84      0.73 o 
  -4   8   2      175.16      160.39      1.54 o 
  -3   8   2     1493.17     1667.02     14.61 o 
  -2   8   2     1020.88     1034.88     12.99 o 
  -1   8   2       16.39       13.44      0.65 o 
   0   8   2      458.75      460.44      4.93 o 
   1   8   2      880.19      945.35     11.46 o 
   2   8   2      456.75      463.01     10.60 o 
   3   8   2       26.99       38.10      0.43 o 
   4   8   2        4.43        4.21      0.28 o 
   5   8   2      332.16      317.89      2.29 o 
   6   8   2       22.42       22.50      1.26 o 
   7   8   2       10.29       10.71      0.91 o 
   8   8   2        3.30        2.71      0.83 o 
 -10   9   2        0.45        1.00      1.02 o 
  -9   9   2       79.47       85.41      3.70 o 
  -8   9   2      179.32      166.53      2.67 o 
  -7   9   2      185.27      168.81      1.72 o 
  -6   9   2      512.70      517.34      2.32 o 
  -5   9   2      136.76      151.56      1.47 o 
  -4   9   2      150.67      164.62      2.06 o 
  -3   9   2     2082.18     2207.87     22.03 o 
  -2   9   2     2432.27     2466.52     23.23 o 
  -1   9   2     3047.21     3115.34     30.95 o 
   0   9   2      124.11      118.61      2.53 o 
   1   9   2     1213.98     1223.33     30.60 o 
   2   9   2      277.85      278.97     27.70 o 
   3   9   2        7.52        5.58      0.79 o 
   4   9   2       12.10        6.48      0.97 o 
   5   9   2       60.19       61.33      1.79 o 
   6   9   2       16.61       15.08      0.97 o 
   7   9   2       12.33       10.59      0.89 o 
   8   9   2       16.58       18.14      1.21 o 
  -9  10   2       10.50       10.63      1.97 o 
  -8  10   2       21.68       24.31      1.10 o 
  -7  10   2       57.79       51.44      1.06 o 
  -6  10   2      462.19      451.51      3.72 o 
  -5  10   2       82.05       73.86      0.83 o 
  -4  10   2     1548.81     1572.08     10.46 o 
  -3  10   2      849.86      909.29      6.45 o 
  -2  10   2      374.47      351.26      2.92 o 
  -1  10   2      507.47      531.37      4.57 o 
   0  10   2     2650.68     2594.07     33.76 o 
   1  10   2       98.08       93.34      2.35 o 
   2  10   2      272.56      284.25      2.44 o 
   3  10   2      123.70      144.35      4.50 o 
   4  10   2       80.19       77.63      3.58 o 
   5  10   2        0.64        0.61      0.54 o 
   6  10   2        9.76        9.33      0.82 o 
   7  10   2        2.17        1.26      0.86 o 
   8  10   2        3.81        4.89      0.91 o 
  -9  11   2        2.03        0.33      1.58 o 
  -8  11   2        0.70       -0.52      0.66 o 
  -7  11   2      136.51      147.61      2.79 o 
  -6  11   2        0.57        1.44      0.51 o 
  -5  11   2        0.60        0.15      0.40 o 
  -4  11   2       43.44       40.78      0.95 o 
  -3  11   2      297.64      306.49      2.84 o 
  -2  11   2      113.55      126.47      0.88 o 
  -1  11   2     1785.80     1921.35     21.00 o 
   0  11   2      269.59      281.71      2.68 o 
   1  11   2     1601.62     1710.60     21.31 o 
   2  11   2       38.31       53.00      0.55 o 
   3  11   2       15.66       15.88      0.37 o 
   4  11   2       83.39       87.00      1.33 o 
   5  11   2        9.28        7.61      0.64 o 
   6  11   2        2.03        2.82      0.70 o 
   7  11   2       19.68       19.15      1.09 o 
   8  11   2       15.13       16.24      1.21 o 
  -9  12   2        0.58       -0.21      0.90 o 
  -8  12   2       20.72       20.74      1.34 o 
  -7  12   2      674.02      673.93      5.76 o 
  -6  12   2       94.31       92.85      1.36 o 
  -5  12   2        4.03        2.02      0.34 o 
  -4  12   2      271.63      257.58      2.59 o 
  -3  12   2      845.70      879.67      6.78 o 
  -2  12   2      251.29      241.10      1.73 o 
  -1  12   2     2038.29     2184.40     26.78 o 
   0  12   2     1164.32     1310.48     16.03 o 
   1  12   2      140.19      149.54      2.14 o 
   2  12   2       12.35       13.31      0.46 o 
   3  12   2      210.76      203.56      1.47 o 
   4  12   2        0.40        0.98      0.34 o 
   5  12   2        7.55        7.83      0.73 o 
   6  12   2        9.85        8.32      0.81 o 
   7  12   2        0.37        1.34      0.75 o 
   8  12   2       48.55       43.97      1.48 o 
  -9  13   2        8.27        6.61      1.09 o 
  -8  13   2        0.03       -0.16      0.81 o 
  -7  13   2      165.68      179.90      1.95 o 
  -6  13   2       52.44       57.20      1.74 o 
  -5  13   2      170.94      164.28      1.69 o 
  -4  13   2       68.60       78.29      1.02 o 
  -3  13   2      444.25      476.67      3.89 o 
  -2  13   2      148.54      144.87      1.72 o 
  -1  13   2        0.17        0.33      0.28 o 
   0  13   2     3449.92     3623.21     53.41 o 
   1  13   2      965.29     1023.00     12.40 o 
   2  13   2        1.43        1.90      0.40 o 
   3  13   2       11.49       13.31      0.46 o 
   4  13   2      177.05      168.86      1.65 o 
   5  13   2        0.69        0.58      0.63 o 
   6  13   2        7.99        6.47      0.79 o 
   7  13   2       85.73       77.49      1.68 o 
  -9  14   2        0.01       -0.29      0.91 o 
  -8  14   2       62.93       58.26      1.78 o 
  -7  14   2      113.36      115.75      1.78 o 
  -6  14   2      190.75      202.37      3.42 o 
  -5  14   2      598.87      602.15      4.18 o 
  -4  14   2      446.35      429.78      3.85 o 
  -3  14   2        0.02       -0.14      0.24 o 
  -2  14   2      502.94      562.41      4.32 o 
  -1  14   2        4.90        6.02      0.38 o 
   0  14   2     2385.14     2437.19     45.18 o 
   1  14   2      426.24      459.18      8.46 o 
   2  14   2       20.04       15.79      0.39 o 
   3  14   2        0.17        0.61      0.22 o 
   4  14   2        0.27        0.21      0.42 o 
   5  14   2      175.10      168.01      1.93 o 
   6  14   2      111.65      110.01      1.78 o 
   7  14   2       13.44       13.44      1.13 o 
  -9  15   2       12.95       14.69      1.28 o 
  -8  15   2        7.53        6.30      1.01 o 
  -7  15   2       58.95       60.81      1.42 o 
  -6  15   2      761.34      763.05      6.25 o 
  -5  15   2      145.07      135.58      1.29 o 
  -4  15   2      220.87      233.97      1.61 o 
  -3  15   2      202.41      222.45      2.93 o 
  -2  15   2        4.29        6.12      0.58 o 
  -1  15   2      386.11      384.96      4.71 o 
   0  15   2       82.63       92.19      4.17 o 
   1  15   2      666.82      698.26     12.39 o 
   2  15   2       25.21       25.66      0.40 o 
   3  15   2        4.13        5.30      0.28 o 
   4  15   2       16.49       18.73      0.84 o 
   5  15   2       28.70       27.81      1.13 o 
   6  15   2        2.65        2.18      0.76 o 
   7  15   2        9.33        8.53      0.95 o 
  -9  16   2        0.10        0.23      0.98 o 
  -8  16   2       45.00       41.79      1.61 o 
  -7  16   2      121.91      126.10      1.73 o 
  -6  16   2        1.62        2.26      0.82 o 
  -5  16   2       46.46       45.11      0.71 o 
  -4  16   2      124.45      117.22      2.03 o 
  -3  16   2       26.99       19.21      0.48 o 
  -2  16   2      220.89      241.50      2.30 o 
  -1  16   2       17.38       24.29      0.50 o 
   0  16   2     1003.61      975.15     18.14 o 
   1  16   2      741.99      749.35     14.48 o 
   2  16   2        3.76        2.99      0.38 o 
   3  16   2      369.05      341.92      4.72 o 
   4  16   2        4.99        3.91      0.61 o 
   5  16   2       35.75       32.92      1.77 o 
   6  16   2       16.62       15.00      1.08 o 
   7  16   2        0.06        0.50      0.81 o 
  -9  17   2        0.88       -0.92      1.25 o 
  -8  17   2       12.69       15.05      1.25 o 
  -7  17   2       31.32       31.77      1.18 o 
  -6  17   2      386.62      383.66      4.58 o 
  -5  17   2       47.72       48.75      0.69 o 
  -4  17   2      216.16      212.59      1.68 o 
  -3  17   2       81.15       78.63      1.35 o 
  -2  17   2     1264.20     1253.66     13.06 o 
  -1  17   2      306.11      299.75      3.54 o 
   0  17   2      543.75      560.40     10.20 o 
   1  17   2       36.36       43.81      1.66 o 
   2  17   2       24.42       25.43      0.57 o 
   3  17   2        2.30        4.66      0.38 o 
   4  17   2       48.89       54.42      1.13 o 
   5  17   2        2.06        0.94      0.70 o 
   6  17   2       40.17       41.03      1.38 o 
   7  17   2        2.78        2.93      0.86 o 
  -8  18   2       13.17       14.88      1.28 o 
  -7  18   2       80.86       78.64      1.65 o 
  -6  18   2      118.15      112.71      1.60 o 
  -5  18   2       17.74       18.32      0.58 o 
  -4  18   2        5.21        5.07      0.40 o 
  -3  18   2      137.59      127.77      1.78 o 
  -2  18   2       13.06       14.71      1.12 o 
  -1  18   2       22.79       29.87      0.82 o 
   0  18   2      310.51      339.65      7.32 o 
   1  18   2      302.09      293.66      4.32 o 
   2  18   2        4.93        3.69      0.36 o 
   3  18   2      149.87      133.33      1.81 o 
   4  18   2        0.14        0.59      0.59 o 
   5  18   2       25.31       21.49      1.17 o 
   6  18   2        9.49       12.43      1.04 o 
   7  18   2        2.20        2.82      0.90 o 
  -8  19   2        0.36       -0.41      0.87 o 
  -7  19   2       51.26       53.31      1.41 o 
  -6  19   2       51.77       54.36      1.27 o 
  -5  19   2        6.90        6.35      0.41 o 
  -4  19   2      139.55      133.71      1.75 o 
  -3  19   2       50.52       49.20      0.97 o 
  -2  19   2      529.13      534.47      2.82 o 
  -1  19   2       58.89       63.69      0.72 o 
   0  19   2      410.22      406.96      7.37 o 
   1  19   2        0.42        1.03      0.51 o 
   2  19   2        3.71        6.23      0.43 o 
   3  19   2       40.27       49.35      1.07 o 
   4  19   2      182.06      168.41      2.06 o 
   5  19   2       53.78       55.41      1.45 o 
   6  19   2        0.40        0.30      0.79 o 
   7  19   2       77.83       83.03      1.87 o 
  -8  20   2        1.89        0.55      0.91 o 
  -7  20   2        0.85        2.14      0.84 o 
  -6  20   2        3.13        4.56      0.76 o 
  -5  20   2        7.51        5.98      0.70 o 
  -4  20   2      231.94      227.90      3.44 o 
  -3  20   2       22.50       23.72      0.63 o 
  -2  20   2      150.94      147.21      1.99 o 
  -1  20   2       98.78       95.10      1.17 o 
   0  20   2        4.78       13.17      1.14 o 
   1  20   2      240.40      254.65      8.38 o 
   2  20   2      223.80      229.82      4.64 o 
   3  20   2      305.96      274.94      6.31 o 
   4  20   2      157.98      149.36      1.99 o 
   5  20   2       55.68       43.90      1.35 o 
   6  20   2       24.64       24.92      1.32 o 
  -8  21   2        1.97        1.52      1.02 o 
  -7  21   2       52.69       52.41      1.64 o 
  -6  21   2       81.33       78.53      1.52 o 
  -5  21   2       15.41       14.71      0.92 o 
  -4  21   2       27.62       29.70      0.80 o 
  -3  21   2        1.56        1.69      0.40 o 
  -2  21   2       11.18       13.21      0.49 o 
  -1  21   2       34.64       40.39      0.83 o 
   0  21   2        0.19        0.83      0.37 o 
   1  21   2      129.55      118.63      4.46 o 
   2  21   2       66.85       63.14      1.53 o 
   3  21   2        9.58       15.21      1.34 o 
   4  21   2        1.69        2.11      0.76 o 
   5  21   2       20.42       14.39      1.13 o 
   6  21   2       33.24       37.22      1.47 o 
  -8  22   2        0.05       -0.60      0.95 o 
  -7  22   2        0.02        0.44      0.94 o 
  -6  22   2       55.37       54.47      1.39 o 
  -5  22   2        0.00       -0.20      0.64 o 
  -4  22   2      272.72      276.57      3.11 o 
  -3  22   2        5.95        5.89      0.45 o 
  -2  22   2        4.81        2.95      0.36 o 
  -1  22   2        1.00        1.08      0.40 o 
   0  22   2      123.10      125.62      2.72 o 
   1  22   2      138.55      118.28      2.69 o 
   2  22   2       35.50       30.17      0.86 o 
   3  22   2       16.28       13.83      1.08 o 
   4  22   2        2.56        3.47      0.80 o 
   5  22   2        0.10        0.09      0.78 o 
   6  22   2        2.91        3.07      0.93 o 
  -7  23   2       16.49       14.51      1.24 o 
  -6  23   2       43.51       46.68      1.37 o 
  -5  23   2        0.76        1.03      0.67 o 
  -4  23   2        9.19        8.44      0.75 o 
  -3  23   2       43.01       44.16      0.93 o 
  -2  23   2       17.06       15.49      0.58 o 
  -1  23   2        1.82        1.28      0.42 o 
   0  23   2      118.60      120.62      2.33 o 
   1  23   2        5.46        3.23      0.56 o 
   2  23   2       40.00       37.96      0.95 o 
   3  23   2       37.23       33.58      1.48 o 
   4  23   2        1.29        1.11      0.77 o 
   5  23   2       41.98       36.46      1.45 o 
   6  23   2        2.96        4.63      0.98 o 
  -7  24   2        8.32        7.50      1.12 o 
  -6  24   2       91.84       96.40      1.72 o 
  -5  24   2        0.00        0.53      0.71 o 
  -4  24   2       11.87       11.91      0.82 o 
  -3  24   2       15.36       15.48      0.76 o 
  -2  24   2       95.21       91.60      1.47 o 
  -1  24   2      115.04      105.68      2.42 o 
   0  24   2       38.28       37.51      1.25 o 
   1  24   2       88.15       77.37      1.70 o 
   2  24   2       42.96       36.85      2.18 o 
   3  24   2       97.13       96.47      1.81 o 
   4  24   2       13.21       14.07      1.35 o 
   5  24   2       23.46       27.75      1.36 o 
  -7  25   2       35.21       35.89      1.75 o 
  -6  25   2       24.40       24.59      1.30 o 
  -5  25   2       12.34       13.19      0.91 o 
  -4  25   2        0.07        0.12      0.65 o 
  -3  25   2       12.73       11.82      0.82 o 
  -2  25   2        6.32        6.98      0.50 o 
  -1  25   2        0.02       -0.23      0.43 o 
   0  25   2       63.76       60.78      1.83 o 
   1  25   2        5.44        3.58      0.52 o 
   2  25   2        0.07        0.14      0.76 o 
   3  25   2       14.52       12.87      1.07 o 
   4  25   2       52.83       50.14      1.53 o 
   5  25   2        2.39        2.06      0.90 o 
  -7  26   2        7.01        6.86      1.15 o 
  -6  26   2        9.39       11.11      0.95 o 
  -5  26   2       21.48       20.74      1.16 o 
  -4  26   2       25.02       27.89      1.12 o 
  -3  26   2        6.16        5.86      0.71 o 
  -2  26   2        6.13        7.18      0.57 o 
  -1  26   2        6.14        6.29      0.61 o 
   0  26   2       23.36       26.19      0.97 o 
   1  26   2       10.23       11.10      0.70 o 
   2  26   2       44.45       42.04      1.40 o 
   3  26   2        2.05        2.81      0.86 o 
   4  26   2        8.67       11.09      1.04 o 
   5  26   2       26.42       27.79      1.44 o 
  -6  27   2       14.72       17.16      1.10 o 
  -5  27   2        0.42        1.49      0.77 o 
  -4  27   2        2.75        3.83      0.75 o 
  -3  27   2        0.12       -0.29      0.63 o 
  -2  27   2       36.82       35.81      1.36 o 
  -1  27   2      316.00      304.92      5.80 o 
   0  27   2      107.01      110.16      2.14 o 
   1  27   2        0.86       -0.33      0.60 o 
   2  27   2       47.20       47.77      1.50 o 
   3  27   2       17.74       14.82      1.23 o 
   4  27   2       10.40        8.49      1.03 o 
   5  27   2       45.40       50.99      1.65 o 
  -6  28   2        8.40        8.03      1.67 o 
  -5  28   2      175.92      185.25      2.79 o 
  -4  28   2       41.44       44.57      1.62 o 
  -3  28   2       18.42       17.84      1.50 o 
  -2  28   2       95.96       90.27      1.91 o 
  -1  28   2       25.20       33.40      1.60 o 
   0  28   2       43.35       45.66      1.25 o 
   1  28   2       14.73       12.29      0.83 o 
   2  28   2       69.40       64.00      1.98 o 
   3  28   2        0.15        1.10      0.86 o 
   4  28   2        0.24        2.05      0.92 o 
  -6  29   2       23.78       23.52      2.42 o 
  -5  29   2       22.10       25.62      1.57 o 
  -4  29   2       36.96       38.75      1.60 o 
  -3  29   2        0.33        0.13      1.16 o 
  -2  29   2       18.75       21.69      1.29 o 
  -1  29   2      104.64      109.95      3.95 o 
   0  29   2      157.36      145.14      3.13 o 
   1  29   2       11.96       11.06      1.06 o 
   2  29   2        3.37        3.59      0.71 o 
   3  29   2       46.95       51.73      2.06 o 
   4  29   2       35.98       34.13      1.55 o 
  -5  30   2        1.54        1.92      0.99 o 
  -4  30   2        7.13        9.33      1.14 o 
  -3  30   2        7.04        6.99      1.03 o 
  -2  30   2       82.33       82.78      1.90 o 
  -1  30   2      115.14      123.43      2.97 o 
   0  30   2       10.66       10.51      1.54 o 
   1  30   2        1.88        2.08      0.90 o 
   2  30   2       76.46       81.49      1.96 o 
   3  30   2        2.48        3.24      0.97 o 
  -5  31   2       32.65       32.01      1.63 o 
  -4  31   2        6.78        6.70      1.11 o 
  -3  31   2       13.54       10.95      1.19 o 
  -2  31   2       11.68       17.04      1.44 o 
  -1  31   2       16.16       18.14      1.79 o 
   0  31   2        2.78        2.40      1.34 o 
   1  31   2        2.48        1.85      0.89 o 
   2  31   2       11.86       12.53      1.20 o 
   3  31   2        6.27        5.04      1.03 o 
  -4  32   2       34.99       33.11      1.73 o 
  -3  32   2       12.83       12.02      1.20 o 
  -2  32   2       42.87       45.54      2.42 o 
  -1  32   2        8.67        9.57      1.59 o 
   0  32   2        2.52        2.54      1.02 o 
   1  32   2        7.37        9.32      1.11 o 
   2  32   2        2.16        2.33      0.97 o 
  -3  33   2        1.55        1.97      1.49 o 
  -2  33   2       66.36       69.13      2.80 o 
  -1  33   2       59.76       57.44      2.60 o 
   0  33   2       19.68       20.71      1.52 o 
   1  33   2        4.24        3.76      1.05 o 
  -2  34   2       46.12       44.63      2.55 o 
  -1  34   2       17.88       16.75      1.92 o 
   0  34   2        5.26        4.39      1.04 o 
 -10   1   3        3.69        3.82      1.02 o 
  -9   1   3       17.09       17.58      1.08 o 
  -8   1   3        6.65        6.74      0.64 o 
  -7   1   3      237.15      237.36      2.44 o 
  -6   1   3      304.84      288.13      6.23 o 
  -5   1   3       16.89       17.19      0.84 o 
  -4   1   3       12.41       16.20      0.43 o 
  -3   1   3      418.89      441.42      3.72 o 
  -2   1   3      166.52      178.47      1.52 o 
  -1   1   3      431.44      423.54      3.64 o 
   0   1   3     3390.92     3596.07     77.91 o 
   1   1   3      370.41      403.00      6.50 o 
   2   1   3       49.34       64.62      0.85 o 
   3   1   3      114.83      116.14      0.79 o 
   4   1   3       22.04       21.29      0.49 o 
   5   1   3       14.72       17.72      1.21 o 
   6   1   3      239.73      238.98      2.98 o 
   7   1   3        5.36        4.88      0.76 o 
 -10   2   3        2.29        2.74      1.04 o 
  -9   2   3      133.98      138.74      2.44 o 
  -8   2   3       11.82        9.88      0.67 o 
  -7   2   3       45.86       36.68      0.92 o 
  -6   2   3      151.97      153.10      2.69 o 
  -5   2   3      329.21      342.27      3.34 o 
  -4   2   3       81.54       79.18      0.58 o 
  -3   2   3      387.08      362.07      2.53 o 
  -2   2   3      755.65      744.16      4.26 o 
  -1   2   3      831.18      830.85      6.47 o 
   0   2   3      331.11      321.71      4.45 o 
   1   2   3     2990.59     3178.08     54.61 o 
   2   2   3      946.93     1014.48      4.67 o 
   3   2   3      110.57      111.36      0.63 o 
   4   2   3        0.00       -0.12      0.41 o 
   5   2   3      587.41      605.35      4.78 o 
   6   2   3       93.80       90.21      2.32 o 
   7   2   3        0.11       -0.14      0.66 o 
 -10   3   3       18.49       18.88      1.38 o 
  -9   3   3      143.28      147.00      1.95 o 
  -8   3   3       12.02       10.50      0.69 o 
  -7   3   3      319.66      314.63      2.23 o 
  -6   3   3      566.85      546.13      4.35 o 
  -5   3   3      692.22      729.07      5.10 o 
  -4   3   3      466.63      460.09      6.86 o 
  -3   3   3      646.11      720.30      6.42 o 
  -2   3   3     2694.13     2832.95     22.46 o 
  -1   3   3     1366.23     1354.44     14.60 o 
   0   3   3      147.46      132.78      1.37 o 
   1   3   3      207.45      237.48      3.80 o 
   2   3   3       38.73       31.84      1.00 o 
   3   3   3        2.81        6.43      0.33 o 
   4   3   3      309.73      318.33      2.55 o 
   5   3   3       10.58       12.05      2.06 o 
   6   3   3      154.73      147.57      2.39 o 
   7   3   3        0.20       -0.11      0.66 o 
 -10   4   3       30.78       30.02      1.57 o 
  -9   4   3       28.60       25.93      1.17 o 
  -8   4   3        5.68        5.28      0.61 o 
  -7   4   3        0.46       -0.51      0.51 o 
  -6   4   3       21.55       28.67      1.30 o 
  -5   4   3      278.30      294.56      2.54 o 
  -4   4   3      259.77      247.88      2.37 o 
  -3   4   3       32.53       25.98      0.96 o 
  -2   4   3     3015.72     2917.75     65.84 o 
  -1   4   3       95.89       87.97      0.61 o 
   0   4   3      153.73      170.40      2.26 o 
   1   4   3     1368.79     1485.35     12.81 o 
   2   4   3      231.87      228.10      1.99 o 
   3   4   3      174.93      203.20      0.90 o 
   4   4   3      697.31      692.64      4.32 o 
   5   4   3      134.26      132.52      1.43 o 
   6   4   3        4.58        2.42      1.39 o 
   7   4   3        0.02        0.08      0.67 o 
 -10   5   3        0.93        2.86      1.03 o 
  -9   5   3       56.14       55.94      2.24 o 
  -8   5   3        0.11       -0.54      0.54 o 
  -7   5   3       42.34       42.11      0.98 o 
  -6   5   3      465.88      452.18      4.25 o 
  -5   5   3      398.33      397.97      4.16 o 
  -4   5   3      143.34      165.30      1.13 o 
  -3   5   3      867.81      979.51      8.24 o 
  -2   5   3        4.54        4.19      0.42 o 
  -1   5   3      326.51      340.27      3.77 o 
   1   5   3      440.56      450.79      4.16 o 
   2   5   3      556.50      550.63      3.73 o 
   3   5   3      546.50      557.43      3.01 o 
   4   5   3      189.89      204.72      2.32 o 
   5   5   3      263.47      259.04      2.51 o 
   6   5   3        4.93        3.56      0.75 o 
   7   5   3        1.80        2.25      0.71 o 
 -10   6   3        9.14        6.71      1.09 o 
  -9   6   3        0.46        0.41      0.87 o 
  -8   6   3       15.74       12.85      0.73 o 
  -7   6   3      262.06      256.31      1.81 o 
  -6   6   3      135.00      126.63      1.29 o 
  -5   6   3       91.58       85.66      1.34 o 
  -4   6   3      281.71      275.96      3.12 o 
  -3   6   3     2497.76     2682.04     26.08 o 
  -2   6   3       23.36       14.35      1.15 o 
  -1   6   3       31.39       34.54      0.33 o 
   0   6   3      143.45      166.17      2.00 o 
   1   6   3      117.09      130.39      1.24 o 
   2   6   3      112.60      105.44      1.00 o 
   3   6   3        4.52        4.85      0.30 o 
   4   6   3      188.58      193.23      1.99 o 
   5   6   3       31.16       36.55      2.14 o 
   6   6   3       60.98       63.86      1.14 o 
   7   6   3       23.62       20.76      1.09 o 
 -10   7   3       10.96       15.02      1.29 o 
  -9   7   3        6.08        4.40      0.94 o 
  -8   7   3       25.26       25.56      0.94 o 
  -7   7   3      295.91      288.86      1.94 o 
  -6   7   3      237.09      250.13      5.82 o 
  -5   7   3       58.63       53.97      0.77 o 
  -4   7   3      203.20      215.27      1.16 o 
  -3   7   3       60.67       74.58      0.52 o 
  -2   7   3      172.12      190.92      1.59 o 
  -1   7   3      514.56      533.54      5.48 o 
   0   7   3        3.45        6.44      0.25 o 
   1   7   3       16.08       11.05      0.38 o 
   2   7   3      460.08      445.49      4.02 o 
   3   7   3        6.91        5.46      0.27 o 
   4   7   3       90.64       86.40      1.76 o 
   5   7   3      533.51      544.23      4.86 o 
   6   7   3       23.44       21.67      1.01 o 
   7   7   3        0.00       -0.68      0.68 o 
 -10   8   3        4.85        6.13      1.09 o 
  -9   8   3        0.44        1.49      1.65 o 
  -8   8   3        4.84        4.75      0.64 o 
  -7   8   3       77.93       76.37      1.18 o 
  -6   8   3     1009.15      991.44      4.14 o 
  -5   8   3       74.57       61.85      1.30 o 
  -4   8   3      287.10      325.98      4.07 o 
  -3   8   3      256.77      270.21      2.74 o 
  -2   8   3     1663.03     1726.58     21.09 o 
  -1   8   3        0.29        4.65      0.50 o 
   0   8   3      131.79      112.04      1.80 o 
   1   8   3       83.93       85.62      0.75 o 
   2   8   3        5.54       12.97      0.48 o 
   3   8   3       39.25       38.83      0.47 o 
   4   8   3       51.86       53.41      1.09 o 
   5   8   3       11.71       15.54      1.38 o 
   6   8   3       31.79       33.13      0.99 o 
   7   8   3       15.13       17.09      1.09 o 
 -10   9   3        7.63        9.56      1.15 o 
  -9   9   3        7.80        8.11      1.02 o 
  -8   9   3       33.21       28.34      0.96 o 
  -7   9   3      553.36      552.92      7.60 o 
  -6   9   3        0.32        1.63      0.50 o 
  -5   9   3      347.16      351.10      5.50 o 
  -4   9   3       83.60       80.79      1.07 o 
  -3   9   3       49.88       50.61      0.49 o 
  -2   9   3        0.22        1.55      0.23 o 
  -1   9   3       36.30       26.90      0.41 o 
   0   9   3       86.67       73.25      1.27 o 
   1   9   3       64.25       54.52      0.99 o 
   2   9   3      135.08      147.49      1.54 o 
   3   9   3        4.65        4.76      0.28 o 
   4   9   3       12.06       10.36      0.42 o 
   5   9   3       48.18       45.27      1.16 o 
   6   9   3       53.61       55.75      1.31 o 
   7   9   3        4.13        4.44      0.78 o 
 -10  10   3        7.72        8.58      1.15 o 
  -9  10   3        2.56        2.86      0.92 o 
  -8  10   3       33.41       31.53      1.02 o 
  -7  10   3        0.29        3.38      0.57 o 
  -6  10   3        2.65        1.38      0.52 o 
  -5  10   3       31.49       28.55      1.03 o 
  -4  10   3      184.38      199.44      2.16 o 
  -3  10   3        1.16        1.45      0.23 o 
  -2  10   3      177.93      179.12      1.12 o 
  -1  10   3      468.65      511.51      4.53 o 
   0  10   3       42.84       29.63      2.62 o 
   1  10   3        1.49        4.43      0.26 o 
   2  10   3        4.58        4.93      0.28 o 
   3  10   3       12.41       11.66      0.40 o 
   4  10   3        0.39       -0.18      0.42 o 
   5  10   3       33.40       34.87      0.94 o 
   6  10   3        2.28        3.35      0.72 o 
   7  10   3        8.44        6.86      0.86 o 
 -10  11   3        6.87        7.45      1.20 o 
  -9  11   3        0.58        0.52      0.87 o 
  -8  11   3        0.12        0.22      0.61 o 
  -7  11   3        1.11        1.63      0.58 o 
  -6  11   3      546.59      557.70      9.55 o 
  -5  11   3        1.10       -0.21      0.41 o 
  -4  11   3       29.10       26.09      0.52 o 
  -3  11   3       97.46       86.00      0.86 o 
  -2  11   3      528.32      532.03      5.58 o 
  -1  11   3      402.15      418.31      4.66 o 
   0  11   3      535.96      520.84     12.70 o 
   1  11   3      153.00      156.27      2.51 o 
   2  11   3      155.52      168.57      2.14 o 
   3  11   3        4.42        4.23      0.29 o 
   4  11   3       62.02       60.42      1.27 o 
   5  11   3        0.43       -0.02      0.54 o 
   6  11   3       43.32       44.32      1.22 o 
   7  11   3        1.22        1.46      0.77 o 
  -9  12   3        0.03       -0.10      0.90 o 
  -8  12   3       12.44       11.80      0.89 o 
  -7  12   3       50.88       52.98      1.59 o 
  -6  12   3       94.22       89.60      2.15 o 
  -5  12   3       46.49       42.71      1.00 o 
  -4  12   3        0.29        1.05      0.27 o 
  -3  12   3      141.94      141.46      1.39 o 
  -2  12   3      651.23      610.46      6.78 o 
  -1  12   3        5.63        8.34      0.39 o 
   0  12   3       16.96       24.80      0.73 o 
   1  12   3        8.58        8.57      1.33 o 
   2  12   3       43.53       39.57      0.49 o 
   3  12   3      102.11       94.90      0.93 o 
   4  12   3       32.11       29.01      0.58 o 
   5  12   3        0.00        0.37      0.55 o 
   6  12   3       51.72       51.41      1.32 o 
   7  12   3       84.76       90.39      1.71 o 
  -9  13   3        1.21        0.85      0.90 o 
  -8  13   3        6.45        5.04      0.77 o 
  -7  13   3      244.56      233.79      5.06 o 
  -6  13   3       18.98       19.22      0.72 o 
  -5  13   3        1.07        0.73      0.41 o 
  -4  13   3      476.83      499.98      3.37 o 
  -3  13   3      110.43      126.05      0.98 o 
  -2  13   3        1.15        0.30      0.25 o 
  -1  13   3       93.51       86.26      1.75 o 
   0  13   3       19.89       22.15      0.41 o 
   1  13   3      322.71      358.83      4.14 o 
   2  13   3       40.60       42.86      3.72 o 
   3  13   3      161.40      158.66      1.18 o 
   4  13   3       38.78       33.21      0.91 o 
   5  13   3       51.36       47.00      1.56 o 
   6  13   3        0.33        0.62      0.69 o 
   7  13   3       67.28       72.16      1.59 o 
  -9  14   3        0.14        0.29      0.93 o 
  -8  14   3       82.98       90.51      1.97 o 
  -7  14   3      170.47      169.20      1.89 o 
  -6  14   3      143.91      141.81      1.28 o 
  -5  14   3       30.38       32.31      0.76 o 
  -4  14   3      298.06      313.20      3.80 o 
  -3  14   3       32.53       28.68      0.44 o 
  -2  14   3      578.17      598.75      7.60 o 
  -1  14   3        3.55        4.17      0.26 o 
   0  14   3       30.30       30.97      0.66 o 
   1  14   3      201.31      209.74      3.18 o 
   2  14   3       91.90       87.05      1.68 o 
   3  14   3       33.28       25.46      0.56 o 
   4  14   3       37.37       28.09      0.89 o 
   5  14   3        2.93        3.91      0.62 o 
   6  14   3       62.98       65.33      2.01 o 
   7  14   3        0.38        0.67      0.81 o 
  -9  15   3        8.78       12.59      1.20 o 
  -8  15   3       17.77       17.49      1.07 o 
  -7  15   3        4.52        6.53      0.76 o 
  -6  15   3       36.79       38.90      0.90 o 
  -5  15   3      129.10      124.48      2.38 o 
  -4  15   3       37.78       39.81      0.69 o 
  -3  15   3        0.00       -0.07      0.27 o 
  -2  15   3       48.59       50.17      0.62 o 
  -1  15   3        2.39        6.39      2.45 o 
   0  15   3        0.69        0.83      0.29 o 
   1  15   3        0.12        0.02      0.25 o 
   2  15   3       92.03       92.64      1.39 o 
   3  15   3        0.98        0.72      0.28 o 
   4  15   3        3.22        2.47      0.57 o 
   5  15   3       23.88       20.66      0.92 o 
   6  15   3        4.19        2.81      0.78 o 
  -9  16   3       10.76        9.97      1.18 o 
  -8  16   3       35.28       32.74      1.27 o 
  -7  16   3       37.95       37.24      1.18 o 
  -6  16   3        0.47        0.52      0.45 o 
  -5  16   3        4.00        5.71      0.52 o 
  -4  16   3      110.44      106.39      1.22 o 
  -3  16   3       33.68       34.96      0.54 o 
  -2  16   3      124.76      119.26      1.02 o 
  -1  16   3       32.33       37.91      0.68 o 
   0  16   3       38.07       39.34      0.60 o 
   1  16   3        4.65        4.91      0.33 o 
   2  16   3       67.07       64.14      0.64 o 
   3  16   3       45.08       39.93      0.70 o 
   4  16   3        1.96        2.34      0.59 o 
   5  16   3        0.27        0.20      0.61 o 
   6  16   3        0.13        0.90      0.74 o 
  -9  17   3        0.09       -0.03      0.97 o 
  -8  17   3        0.58        1.62      0.76 o 
  -7  17   3        1.21        2.64      0.70 o 
  -6  17   3       60.84       67.23      1.48 o 
  -5  17   3        6.36        4.35      0.49 o 
  -4  17   3      144.13      145.31      1.50 o 
  -3  17   3       48.65       48.93      0.72 o 
  -2  17   3        3.53        5.72      0.33 o 
  -1  17   3       63.27       55.41      1.45 o 
   0  17   3      989.52      997.71     15.50 o 
   1  17   3      476.49      475.81     10.83 o 
   2  17   3       21.53       18.80      0.48 o 
   3  17   3       56.67       47.87      1.23 o 
   4  17   3       62.41       47.59      1.09 o 
   5  17   3        0.01        0.52      0.61 o 
   6  17   3       75.67       76.59      1.63 o 
  -9  18   3        1.40        2.71      1.03 o 
  -8  18   3       46.03       47.90      1.39 o 
  -7  18   3       58.69       62.12      1.81 o 
  -6  18   3        4.48        5.77      0.69 o 
  -5  18   3       15.08       12.51      0.64 o 
  -4  18   3       62.11       59.36      0.86 o 
  -3  18   3       23.02       20.76      0.55 o 
  -2  18   3        1.04        1.05      0.31 o 
  -1  18   3        9.26       10.61      1.03 o 
   0  18   3      185.22      206.57      4.29 o 
   1  18   3       78.73       88.34      2.48 o 
   2  18   3       12.19       11.67      0.98 o 
   3  18   3       24.29       25.30      0.91 o 
   4  18   3        2.50        1.13      0.62 o 
   5  18   3       11.08       10.93      0.95 o 
   6  18   3        1.84        1.87      0.80 o 
  -8  19   3        6.24        7.53      0.90 o 
  -7  19   3        6.41        6.54      0.83 o 
  -6  19   3        5.94        6.69      0.73 o 
  -5  19   3        7.32        7.97      0.56 o 
  -4  19   3      434.74      438.77      4.95 o 
  -3  19   3       30.57       23.99      0.58 o 
  -2  19   3      114.86      103.05      1.19 o 
  -1  19   3      175.08      177.52      2.51 o 
   0  19   3      111.57      105.30      1.92 o 
   1  19   3       10.93       11.90      0.84 o 
   2  19   3        0.58        0.62      0.53 o 
   3  19   3        4.98        4.03      0.62 o 
   4  19   3       96.70       83.53      1.36 o 
   5  19   3        0.09       -0.30      0.71 o 
   6  19   3        1.91        4.64      0.89 o 
  -8  20   3        0.08        1.41      0.96 o 
  -7  20   3       39.33       37.12      1.23 o 
  -6  20   3        3.06        3.79      0.70 o 
  -5  20   3        7.32        9.39      0.62 o 
  -4  20   3       16.99       17.47      0.68 o 
  -3  20   3        1.64        3.54      0.38 o 
  -2  20   3       14.70       12.40      0.51 o 
  -1  20   3      569.99      564.80     12.62 o 
   0  20   3      606.90      603.89     12.31 o 
   1  20   3       71.06       62.37      1.07 o 
   2  20   3      170.34      136.40      3.89 o 
   3  20   3      170.18      146.21      4.70 o 
   4  20   3        1.28        2.05      0.65 o 
   5  20   3        0.71        0.73      0.90 o 
   6  20   3       12.10       11.64      1.02 o 
  -8  21   3        8.21        8.18      1.67 o 
  -7  21   3        0.29        0.81      0.71 o 
  -6  21   3        7.93        9.01      0.83 o 
  -5  21   3       15.37       15.96      0.78 o 
  -4  21   3       10.63        9.48      0.54 o 
  -3  21   3       70.61       67.35      1.30 o 
  -2  21   3       19.49       19.40      0.52 o 
  -1  21   3      369.35      385.02      9.59 o 
   0  21   3      332.57      314.97      6.36 o 
   1  21   3      118.02      105.48      2.94 o 
   2  21   3       65.97       69.92      1.39 o 
   3  21   3        0.01        1.47      0.63 o 
   4  21   3        1.97        3.36      0.69 o 
   5  21   3        0.07       -0.73      0.74 o 
  -8  22   3        1.60        1.97      1.41 o 
  -7  22   3        8.98        9.18      0.93 o 
  -6  22   3        7.03        6.97      0.79 o 
  -5  22   3        0.29        1.25      0.53 o 
  -4  22   3        0.52        0.73      0.50 o 
  -3  22   3        7.68        6.68      0.66 o 
  -2  22   3        0.00        0.34      0.42 o 
  -1  22   3      181.61      170.35      3.62 o 
   0  22   3      285.99      291.44      5.37 o 
   1  22   3        2.78        3.20      0.53 o 
   2  22   3       43.47       40.17      1.88 o 
   3  22   3        3.86        4.20      0.68 o 
   4  22   3       64.78       57.23      1.29 o 
   5  22   3        0.17        0.18      0.79 o 
  -8  23   3        5.89        8.71      1.72 o 
  -7  23   3       13.09       14.11      2.00 o 
  -6  23   3       22.61       19.48      1.14 o 
  -5  23   3       31.38       31.16      1.13 o 
  -4  23   3        1.53        1.11      0.53 o 
  -3  23   3        5.47        7.42      0.52 o 
  -2  23   3        3.45        4.53      0.61 o 
  -1  23   3      284.76      287.45      4.86 o 
   0  23   3      222.23      226.24      5.69 o 
   1  23   3       26.39       22.80      0.81 o 
   2  23   3       94.09       75.05      3.33 o 
   3  23   3        0.79       -0.34      0.62 o 
   4  23   3        0.52        0.51      0.77 o 
   5  23   3        0.04        0.41      0.81 o 
  -7  24   3       12.18       13.57      1.23 o 
  -6  24   3       83.03       84.04      3.42 o 
  -5  24   3       36.65       38.36      1.57 o 
  -4  24   3       29.80       30.90      1.00 o 
  -3  24   3       16.29       13.23      1.14 o 
  -2  24   3      444.31      434.41      8.55 o 
  -1  24   3      166.23      161.81      4.88 o 
   0  24   3       83.42       73.61      1.25 o 
   1  24   3        1.10        1.85      0.55 o 
   2  24   3        2.11        2.06      0.65 o 
   3  24   3        5.46        4.74      0.72 o 
   4  24   3       18.21       15.49      1.19 o 
   5  24   3       74.06       76.16      2.48 o 
  -7  25   3        1.18        1.57      1.04 o 
  -6  25   3        1.34        3.04      1.01 o 
  -5  25   3        7.10        7.19      1.02 o 
  -4  25   3        7.03        7.64      0.97 o 
  -3  25   3        0.08       -0.46      0.49 o 
  -2  25   3       26.42       30.88      1.04 o 
  -1  25   3        0.71        2.61      0.55 o 
   0  25   3       36.82       31.95      1.73 o 
   1  25   3        0.01        0.61      0.54 o 
   2  25   3       19.28       15.97      0.98 o 
   3  25   3        2.40        3.71      0.72 o 
   4  25   3        2.80        3.93      0.90 o 
  -7  26   3        0.11       -0.03      0.97 o 
  -6  26   3       66.02       80.81      2.46 o 
  -5  26   3        0.00       -0.64      0.87 o 
  -4  26   3        0.06        0.35      0.70 o 
  -3  26   3        2.17        1.80      0.90 o 
  -2  26   3       18.52       23.45      0.86 o 
  -1  26   3       89.33       95.93      2.00 o 
   0  26   3      499.40      448.04      5.17 o 
   1  26   3       84.58       73.07      1.17 o 
   2  26   3       67.27       55.74      1.65 o 
   3  26   3       41.74       35.47      1.38 o 
   4  26   3       22.65       20.13      1.32 o 
  -6  27   3        3.27        4.96      1.06 o 
  -5  27   3       22.22       20.55      1.44 o 
  -4  27   3       28.55       30.71      1.51 o 
  -3  27   3       29.17       28.22      1.10 o 
  -2  27   3      253.55      245.65      5.06 o 
  -1  27   3      170.99      159.58      3.00 o 
   1  27   3       20.07       17.08      0.85 o 
   2  27   3        5.82        4.96      0.66 o 
   3  27   3        2.31        3.87      0.93 o 
   4  27   3        7.56        6.17      0.99 o 
  -6  28   3        0.00        0.14      1.76 o 
  -5  28   3        8.20        8.33      1.10 o 
  -4  28   3        2.69        1.51      0.90 o 
  -3  28   3       24.48       21.47      1.07 o 
  -2  28   3       49.84       53.86      1.59 o 
  -1  28   3       71.88       67.33      1.27 o 
   0  28   3       10.89       10.83      0.81 o 
   1  28   3        0.85        1.00      0.58 o 
   2  28   3        0.74        0.34      0.67 o 
   3  28   3       12.67       20.10      1.31 o 
  -5  29   3       16.70       18.19      2.12 o 
  -4  29   3       29.42       33.67      2.07 o 
  -3  29   3       14.22       12.13      1.11 o 
  -2  29   3        0.02       -0.54      0.82 o 
  -1  29   3       14.67       18.83      2.65 o 
   0  29   3       12.54       12.39      1.13 o 
   1  29   3       32.71       28.43      1.08 o 
   2  29   3       32.98       36.27      1.21 o 
   3  29   3        8.36       13.28      1.14 o 
  -5  30   3       13.84       13.99      1.84 o 
  -4  30   3        8.47        8.94      1.52 o 
  -3  30   3        3.83        2.00      1.26 o 
  -2  30   3       99.68       88.29      1.91 o 
  -1  30   3        6.81        6.06      1.02 o 
   0  30   3        0.01        1.41      1.24 o 
   1  30   3        3.44        4.57      0.98 o 
   2  30   3        2.95        3.87      0.97 o 
  -4  31   3       23.33       26.35      2.22 o 
  -3  31   3        1.71        0.30      1.34 o 
  -2  31   3       44.92       50.09      2.42 o 
  -1  31   3        4.83        4.72      1.41 o 
   0  31   3       29.34       28.21      1.51 o 
   1  31   3       17.90       23.06      1.37 o 
   2  31   3       14.82       11.97      1.18 o 
  -4  32   3       11.70       14.90      1.87 o 
  -3  32   3        2.72        0.43      1.39 o 
  -2  32   3        9.60       14.88      1.77 o 
  -1  32   3        7.64        6.54      1.49 o 
   0  32   3        0.26        1.29      0.91 o 
   1  32   3       16.57       22.16      1.55 o 
  -2  33   3       56.64       56.25      2.48 o 
  -1  33   3        0.04        0.38      1.24 o 
   0  33   3        1.06        1.17      0.96 o 
 -10   0   4        3.63        7.43      1.54 o 
  -9   0   4        0.39       -0.73      0.81 o 
  -8   0   4       86.75       89.90      1.79 o 
  -7   0   4     1183.34     1217.50     82.41 o 
  -5   0   4      270.89      275.58      9.22 o 
  -4   0   4       47.58       49.33      0.83 o 
  -3   0   4     1198.87     1215.27     17.39 o 
  -2   0   4       57.01       44.78      2.29 o 
  -1   0   4      833.77      922.32     18.47 o 
   0   0   4       29.91       40.26      1.29 o 
   1   0   4      346.74      369.97      3.31 o 
   2   0   4       32.95       29.45      1.39 o 
   3   0   4       21.46       24.04      0.56 o 
   4   0   4       17.06       12.67      0.66 o 
   5   0   4        7.99       10.33      1.45 o 
   6   0   4      374.12      374.43      2.62 o 
   7   0   4      133.37      139.74      2.53 o 
 -10   1   4        3.58        4.69      1.05 o 
  -9   1   4        0.80       -0.33      0.61 o 
  -8   1   4        8.51        9.35      0.68 o 
  -7   1   4      225.00      230.70      4.03 o 
  -6   1   4     1687.83     1643.72     50.78 o 
  -5   1   4      203.61      176.40      2.78 o 
  -4   1   4       14.82       20.19      0.39 o 
  -3   1   4      357.49      413.70      3.97 o 
  -2   1   4     1474.24     1523.18     13.45 o 
  -1   1   4       36.30       28.44      0.84 o 
   0   1   4        1.34        5.89      0.52 o 
   1   1   4       58.96       65.27      3.81 o 
   2   1   4       70.65       78.85      0.72 o 
   3   1   4       59.38       67.27      0.68 o 
   4   1   4        4.45        4.24      0.53 o 
   5   1   4       72.53       70.66      0.91 o 
   6   1   4        2.56        4.67      1.82 o 
   7   1   4        0.43        1.03      0.72 o 
 -10   2   4       35.21       43.38      1.75 o 
  -9   2   4        0.01       -0.61      0.61 o 
  -8   2   4        0.10        0.41      0.54 o 
  -7   2   4      172.03      164.24      1.69 o 
  -6   2   4        5.80       10.27      3.31 o 
  -5   2   4        1.97        2.12      0.37 o 
  -4   2   4       47.17       38.30      0.47 o 
  -3   2   4      117.01      105.33      6.10 o 
  -2   2   4       34.36       46.49      1.05 o 
  -1   2   4       59.62       85.69      0.81 o 
   0   2   4      106.76      112.87      2.43 o 
   1   2   4     1186.82     1284.71     25.49 o 
   2   2   4        1.10        0.69      0.25 o 
   3   2   4        5.83        4.17      0.26 o 
   4   2   4      465.50      463.10      4.57 o 
   5   2   4       14.15       15.51      1.21 o 
   6   2   4      252.85      250.99      3.63 o 
 -10   3   4        0.62        0.56      0.97 o 
  -9   3   4        2.86        3.33      0.64 o 
  -8   3   4        6.41        5.07      0.60 o 
  -7   3   4       65.27       64.40      1.92 o 
  -6   3   4       88.90       85.10      2.83 o 
  -5   3   4      237.61      249.14      3.21 o 
  -4   3   4       38.42       38.59      0.53 o 
  -3   3   4       11.14        5.73      0.50 o 
  -2   3   4      511.07      530.20      5.26 o 
  -1   3   4        2.19        0.15      0.39 o 
   0   3   4      248.50      236.57      4.95 o 
   1   3   4       89.93       88.80      1.70 o 
   2   3   4       17.76       21.14      0.47 o 
   3   3   4      168.36      179.94      2.02 o 
   4   3   4      155.56      155.69      1.10 o 
   5   3   4       19.28       20.38      1.25 o 
   6   3   4       11.89       13.42      1.86 o 
 -10   4   4        0.12       -0.90      0.90 o 
  -9   4   4       10.37       11.43      0.80 o 
  -8   4   4        2.35        0.80      0.55 o 
  -7   4   4       16.25       12.38      0.86 o 
  -6   4   4        6.09        4.03      1.60 o 
  -5   4   4      220.94      212.48      2.96 o 
  -4   4   4        0.00       -0.22      0.22 o 
  -3   4   4      250.50      240.01      2.08 o 
  -2   4   4       43.26       33.78      0.45 o 
  -1   4   4      746.33      808.00     12.20 o 
   0   4   4        0.16       -0.21      0.28 o 
   1   4   4      252.93      257.03      4.56 o 
   2   4   4      221.40      221.06      3.63 o 
   3   4   4      150.75      153.30      1.34 o 
   4   4   4      183.05      188.40      1.89 o 
   5   4   4       78.11       79.16      1.67 o 
   6   4   4       43.02       36.60      4.41 o 
 -10   5   4        3.55        4.96      1.08 o 
  -9   5   4       36.07       37.79      1.10 o 
  -8   5   4       14.29       12.81      0.75 o 
  -7   5   4       64.76       63.56      1.11 o 
  -6   5   4      604.09      587.85     15.76 o 
  -5   5   4       23.32       18.78      0.55 o 
  -4   5   4       99.97       96.88      1.09 o 
  -3   5   4      251.58      268.89      2.68 o 
  -2   5   4      146.87      137.82      1.67 o 
  -1   5   4      350.31      372.94      5.02 o 
   0   5   4       28.10       29.29      0.36 o 
   1   5   4      439.48      442.61      9.35 o 
   2   5   4        9.94        8.31      0.35 o 
   3   5   4       14.90       12.68      0.70 o 
   4   5   4      286.57      286.93      2.73 o 
   5   5   4       75.32       77.20      1.10 o 
   6   5   4       81.47       79.56      3.16 o 
 -10   6   4        2.09        4.31      1.06 o 
  -9   6   4       78.68       86.51      1.44 o 
  -8   6   4       13.99       15.62      0.87 o 
  -7   6   4      172.53      171.22      3.78 o 
  -6   6   4      169.64      178.58      3.60 o 
  -5   6   4       37.49       38.07      0.74 o 
  -4   6   4      275.79      281.60      3.31 o 
  -3   6   4      242.61      263.29      2.57 o 
  -2   6   4       84.40       95.13      1.06 o 
  -1   6   4      135.70      141.03      1.60 o 
   0   6   4       17.15       14.83      0.55 o 
   1   6   4        2.81        3.60      1.25 o 
   2   6   4       53.00       47.44      0.70 o 
   3   6   4       83.36       81.75      0.61 o 
   4   6   4       87.23       89.99      1.64 o 
   5   6   4       96.45      100.80      2.44 o 
   6   6   4       16.61       14.76      2.00 o 
 -10   7   4       39.50       40.00      1.67 o 
  -9   7   4       27.42       30.79      1.08 o 
  -8   7   4        1.36        0.35      0.56 o 
  -7   7   4        2.92        2.86      0.55 o 
  -6   7   4      278.11      270.83      5.47 o 
  -5   7   4        0.59        0.17      0.32 o 
  -4   7   4      179.18      195.59      2.20 o 
  -3   7   4      686.27      738.78     22.94 o 
  -2   7   4      225.05      217.02      2.27 o 
  -1   7   4      233.01      245.62      3.81 o 
   0   7   4        6.35        2.58      0.23 o 
   1   7   4       70.35       70.36      0.96 o 
   2   7   4      811.58      816.53      8.42 o 
   3   7   4      153.83      140.40      1.40 o 
   4   7   4      280.34      295.69      1.26 o 
   5   7   4        3.31        4.79      0.59 o 
   6   7   4       19.73       22.98      1.57 o 
 -10   8   4       20.15       25.29      1.59 o 
  -9   8   4       11.47       10.62      0.79 o 
  -8   8   4        0.44       -0.06      0.56 o 
  -7   8   4       49.00       46.33      0.99 o 
  -6   8   4       59.24       54.05      1.00 o 
  -5   8   4        4.75        6.46      0.40 o 
  -4   8   4       25.68       28.68      0.51 o 
  -3   8   4      498.94      528.08      6.45 o 
  -2   8   4      458.65      483.26      5.71 o 
  -1   8   4        0.33        1.18      0.21 o 
   0   8   4        2.05        0.52      0.33 o 
   1   8   4      348.77      341.26      3.85 o 
   2   8   4      492.71      493.38      6.34 o 
   3   8   4        7.04        8.79      0.46 o 
   4   8   4      265.16      243.77      1.18 o 
   5   8   4       17.76       19.20      0.81 o 
   6   8   4        0.51        0.41      0.60 o 
 -10   9   4        0.70        1.29      1.01 o 
  -9   9   4        1.45        0.95      0.63 o 
  -8   9   4        3.11        2.16      0.62 o 
  -7   9   4       62.84       66.27      1.47 o 
  -6   9   4       92.67       91.71      2.13 o 
  -5   9   4      179.17      190.10      3.57 o 
  -4   9   4      177.84      196.16      3.10 o 
  -3   9   4       57.91       67.16      0.75 o 
  -2   9   4      115.89      107.02      0.90 o 
  -1   9   4      424.97      388.19      5.70 o 
   0   9   4     1126.97     1134.11     17.38 o 
   1   9   4      196.67      206.97      1.95 o 
   2   9   4      822.91      831.00      7.61 o 
   3   9   4        6.07        7.84      0.39 o 
   4   9   4        0.04       -0.21      0.79 o 
   5   9   4      177.28      181.29      1.63 o 
   6   9   4        7.56        6.08      0.68 o 
 -10  10   4        6.42        7.15      1.59 o 
  -9  10   4       55.07       56.71      1.33 o 
  -8  10   4        2.97        3.79      0.62 o 
  -7  10   4        4.46        5.64      0.59 o 
  -6  10   4      170.67      169.68      3.49 o 
  -5  10   4       19.68       23.68      0.69 o 
  -4  10   4       15.78       16.98      0.49 o 
  -3  10   4      142.24      140.58      2.12 o 
  -2  10   4      567.46      584.42      7.18 o 
  -1  10   4      358.26      360.39      5.22 o 
   0  10   4      875.31      877.84     11.46 o 
   1  10   4      311.91      314.04      4.28 o 
   2  10   4      358.00      342.40      2.50 o 
   3  10   4       65.15       53.00      0.62 o 
   4  10   4       54.50       52.18      0.70 o 
   5  10   4        3.89        4.21      0.62 o 
   6  10   4       48.80       55.19      1.15 o 
 -10  11   4        7.10       10.53      1.84 o 
  -9  11   4        0.07       -0.11      0.65 o 
  -8  11   4       66.93       64.68      1.21 o 
  -7  11   4        3.28        3.85      0.58 o 
  -6  11   4       52.93       50.17      1.50 o 
  -5  11   4      186.95      203.99      3.75 o 
  -4  11   4       30.16       38.45      0.60 o 
  -3  11   4        0.07        0.31      0.24 o 
  -2  11   4        9.98       12.40      0.56 o 
  -1  11   4       16.15       11.98      1.23 o 
   0  11   4      118.06      102.82      2.01 o 
   1  11   4        8.04       11.73      0.48 o 
   2  11   4      136.40      114.71      0.89 o 
   3  11   4       62.60       57.47      0.94 o 
   4  11   4       38.94       35.93      0.89 o 
   5  11   4      104.76      112.68      1.36 o 
   6  11   4       69.66       74.41      2.08 o 
  -9  12   4        0.90        0.60      0.78 o 
  -8  12   4        2.31        3.12      0.74 o 
  -7  12   4      132.39      129.08      3.62 o 
  -6  12   4        6.84        6.14      0.69 o 
  -5  12   4       82.51       83.61      1.37 o 
  -4  12   4       99.46      101.10      1.32 o 
  -3  12   4       24.51       22.43      0.44 o 
  -2  12   4      327.02      295.72      4.66 o 
  -1  12   4        0.24        0.93      0.24 o 
   0  12   4      692.32      660.71     11.29 o 
   1  12   4       53.33       53.89      0.79 o 
   2  12   4       26.37       21.15      0.49 o 
   3  12   4       20.06       16.28      0.49 o 
   4  12   4       33.06       31.81      1.87 o 
   5  12   4       17.59       18.30      0.88 o 
   6  12   4       50.95       56.93      1.20 o 
  -9  13   4        4.29        3.01      1.00 o 
  -8  13   4       20.74       19.37      1.26 o 
  -7  13   4       22.95       22.90      1.07 o 
  -6  13   4      249.56      253.73      8.07 o 
  -5  13   4       39.34       47.09      0.86 o 
  -4  13   4       78.24       84.52      1.21 o 
  -3  13   4        0.10        0.11      0.26 o 
  -2  13   4      142.78      153.87      2.67 o 
  -1  13   4      222.94      216.05      2.76 o 
   0  13   4      363.33      347.64      5.71 o 
   1  13   4        6.45        6.64      0.45 o 
   2  13   4       43.78       36.98      0.57 o 
   3  13   4       43.51       35.01      0.56 o 
   4  13   4       77.26       78.44      1.15 o 
   5  13   4       12.32       15.18      0.89 o 
   6  13   4        0.12        0.45      0.66 o 
  -9  14   4        6.34        4.05      1.04 o 
  -8  14   4       38.02       39.84      1.79 o 
  -7  14   4        5.78        4.71      0.58 o 
  -6  14   4        7.01        5.06      0.53 o 
  -5  14   4        3.59        2.34      0.47 o 
  -4  14   4        0.01       -0.24      0.29 o 
  -3  14   4      214.54      223.66      2.86 o 
  -2  14   4      356.71      342.65      5.04 o 
  -1  14   4     1098.92     1101.35     18.13 o 
   0  14   4       20.20       17.22      1.94 o 
   1  14   4      191.13      188.95      2.64 o 
   2  14   4       38.15       31.90      0.60 o 
   3  14   4        9.67        8.51      0.43 o 
   4  14   4       17.64       18.72      0.83 o 
   5  14   4       70.72       73.40      1.24 o 
   6  14   4        4.66        5.72      0.74 o 
  -9  15   4        4.81        3.92      1.03 o 
  -8  15   4        1.02        2.17      0.83 o 
  -7  15   4       35.51       38.20      0.94 o 
  -6  15   4        3.36        4.15      0.55 o 
  -5  15   4        7.04        7.38      0.56 o 
  -4  15   4       75.56       62.98      0.76 o 
  -3  15   4        4.06        3.23      0.33 o 
  -2  15   4      816.73      812.22     11.85 o 
  -1  15   4      122.62      128.99      2.39 o 
   0  15   4      426.88      419.23      6.64 o 
   1  15   4       86.12       81.08      0.83 o 
   2  15   4       13.54       11.19      0.51 o 
   3  15   4        0.04        0.03      0.35 o 
   4  15   4        3.51        2.59      0.59 o 
   5  15   4       53.39       53.35      1.15 o 
  -9  16   4        2.27        2.59      0.99 o 
  -8  16   4        6.90        7.68      1.07 o 
  -7  16   4      138.65      138.40      5.49 o 
  -6  16   4        2.84        3.59      0.55 o 
  -5  16   4        7.85        5.37      0.54 o 
  -4  16   4       11.34       14.54      0.55 o 
  -3  16   4        1.12        1.79      0.32 o 
  -2  16   4      301.10      294.16      4.40 o 
  -1  16   4      560.00      554.95     10.70 o 
   0  16   4       33.71       35.33      0.63 o 
   1  16   4       21.07       23.57      0.64 o 
   2  16   4       74.68       64.43      1.24 o 
   3  16   4       55.59       48.56      1.24 o 
   4  16   4        7.79        6.17      0.64 o 
   5  16   4        1.72        1.86      0.66 o 
  -9  17   4       20.23       20.55      1.64 o 
  -8  17   4        2.89        3.87      1.00 o 
  -7  17   4       23.29       27.22      1.61 o 
  -6  17   4        3.32        5.13      0.56 o 
  -5  17   4      227.21      207.05      3.05 o 
  -4  17   4      292.07      284.72      3.71 o 
  -3  17   4       13.70        7.30      0.42 o 
  -2  17   4        0.59        2.24      0.36 o 
  -1  17   4      481.70      492.03      9.90 o 
   0  17   4      120.38      110.48      2.43 o 
   1  17   4       50.63       52.80      1.11 o 
   2  17   4       46.82       43.19      0.73 o 
   3  17   4      126.89      120.64      1.42 o 
   4  17   4        1.66        0.56      0.59 o 
   5  17   4       39.56       37.85      1.07 o 
  -9  18   4       38.52       42.76      2.68 o 
  -8  18   4       23.87       27.92      1.54 o 
  -7  18   4       36.01       34.86      1.52 o 
  -6  18   4        4.34        6.28      0.59 o 
  -5  18   4       85.62       75.24      1.73 o 
  -4  18   4        0.42        3.62      0.42 o 
  -3  18   4       13.56       10.75      0.49 o 
  -2  18   4      439.92      454.63      9.01 o 
  -1  18   4        0.13        1.49      0.54 o 
   0  18   4       27.73       29.48      1.03 o 
   1  18   4        4.91        4.84      0.38 o 
   2  18   4        3.11        1.54      0.54 o 
   3  18   4       23.54       23.36      0.89 o 
   4  18   4        6.72        6.01      0.69 o 
   5  18   4        6.74        6.71      0.76 o 
  -8  19   4       20.39       18.25      1.39 o 
  -7  19   4       11.94       13.66      1.15 o 
  -6  19   4       52.52       49.90      1.14 o 
  -5  19   4       13.06       11.32      0.79 o 
  -4  19   4      293.27      277.98      2.23 o 
  -3  19   4       36.42       29.88      0.80 o 
  -2  19   4        1.90        2.42      0.76 o 
  -1  19   4       81.92       78.16      1.28 o 
   0  19   4      135.85      121.76      2.77 o 
   1  19   4        0.05        0.50      0.48 o 
   2  19   4        0.36        1.11      0.57 o 
   3  19   4       57.53       61.79      1.23 o 
   4  19   4        2.48        1.76      0.63 o 
   5  19   4       31.16       28.37      1.36 o 
  -8  20   4        0.01       -0.22      0.91 o 
  -7  20   4       60.18       59.91      1.78 o 
  -6  20   4       32.65       29.59      1.35 o 
  -5  20   4       53.59       56.75      1.41 o 
  -4  20   4      293.20      314.25      4.74 o 
  -3  20   4       27.16       21.71      0.88 o 
  -2  20   4      757.92      702.69     19.16 o 
  -1  20   4      217.96      207.39      4.51 o 
   0  20   4       23.72       26.99      0.98 o 
   1  20   4       38.16       32.81      0.83 o 
   2  20   4       19.31       15.48      0.86 o 
   3  20   4       25.97       24.38      0.98 o 
   4  20   4       12.19       10.44      0.82 o 
   5  20   4       12.95       12.79      0.94 o 
  -8  21   4        9.49       10.88      1.25 o 
  -7  21   4       15.88       18.31      2.24 o 
  -6  21   4        1.84        2.41      0.88 o 
  -5  21   4        0.19        0.77      0.59 o 
  -4  21   4       20.34       21.60      0.82 o 
  -3  21   4       53.56       47.07      1.22 o 
  -2  21   4      202.52      181.75      4.40 o 
  -1  21   4       13.09       12.05      0.80 o 
   0  21   4       12.26       11.70      0.81 o 
   1  21   4        0.21       -0.20      0.49 o 
   2  21   4        7.82       10.32      0.78 o 
   3  21   4       12.47       12.98      0.86 o 
   4  21   4        6.99        6.47      0.77 o 
  -8  22   4        4.64        5.96      1.54 o 
  -7  22   4       11.62       12.19      1.21 o 
  -6  22   4       70.77       79.08      2.73 o 
  -5  22   4        0.06        1.19      0.64 o 
  -4  22   4        0.01        0.22      0.52 o 
  -3  22   4       40.76       36.76      1.05 o 
  -2  22   4       10.51        7.38      0.68 o 
  -1  22   4        0.01        0.51      0.58 o 
   0  22   4       58.28       55.97      1.17 o 
   1  22   4        0.56        0.45      0.51 o 
   2  22   4        1.50        2.28      0.64 o 
   3  22   4       51.88       46.07      1.17 o 
   4  22   4        2.77        4.31      0.76 o 
  -7  23   4        1.04        2.80      1.36 o 
  -6  23   4       56.48       58.96      1.94 o 
  -5  23   4       56.12       51.24      2.43 o 
  -4  23   4       74.44       73.24      1.14 o 
  -3  23   4       11.26       12.33      0.81 o 
  -2  23   4       39.88       40.58      1.08 o 
  -1  23   4       39.61       33.39      1.17 o 
   0  23   4      304.61      275.05      8.31 o 
   1  23   4        2.29        2.21      0.54 o 
   2  23   4       23.22       27.45      1.01 o 
   3  23   4        1.33        1.08      0.65 o 
   4  23   4        1.33        1.74      0.75 o 
  -7  24   4        3.20        4.52      1.44 o 
  -6  24   4       14.39       20.33      1.87 o 
  -5  24   4       38.08       39.69      3.33 o 
  -4  24   4       13.85       13.82      0.90 o 
  -3  24   4       56.70       46.36      1.10 o 
  -2  24   4       31.54       35.52      1.05 o 
  -1  24   4       30.18       27.45      1.35 o 
   0  24   4        0.38        1.51      0.63 o 
   1  24   4        6.72        4.49      0.59 o 
   2  24   4        4.55        3.05      0.61 o 
   3  24   4        0.04        0.88      0.69 o 
   4  24   4        6.37        7.55      0.84 o 
  -7  25   4       51.53       57.47      2.75 o 
  -6  25   4        1.06        2.65      1.31 o 
  -5  25   4       27.90       24.17      1.82 o 
  -4  25   4        1.76       -0.04      0.62 o 
  -3  25   4        0.59       -0.36      0.63 o 
  -2  25   4        8.53        7.00      0.72 o 
  -1  25   4       98.29       90.19      1.82 o 
   0  25   4        7.98        5.84      0.73 o 
   1  25   4       23.93       25.05      0.89 o 
   2  25   4        0.27       -0.22      0.59 o 
   3  25   4        2.98        1.90      0.73 o 
  -6  26   4       20.25       20.79      1.97 o 
  -5  26   4        1.29        1.89      1.31 o 
  -4  26   4       18.27       19.90      1.33 o 
  -3  26   4        0.80        0.50      0.62 o 
  -2  26   4        3.50        2.54      0.67 o 
  -1  26   4        1.94        2.70      0.67 o 
   0  26   4      112.95      104.57      1.55 o 
   1  26   4       74.96       70.19      1.53 o 
   2  26   4       13.64       14.20      0.82 o 
   3  26   4       10.67        9.33      0.87 o 
  -6  27   4       49.86       58.22      2.73 o 
  -5  27   4        4.96        7.07      1.52 o 
  -4  27   4        4.25        3.58      0.91 o 
  -3  27   4        8.61        7.86      1.00 o 
  -2  27   4        6.60        7.28      0.76 o 
  -1  27   4        8.90        7.45      0.78 o 
   0  27   4       63.96       64.52      1.35 o 
   1  27   4       37.61       34.99      1.38 o 
   2  27   4       58.38       54.91      1.18 o 
  -6  28   4        0.07        0.28      1.44 o 
  -5  28   4       25.45       25.89      2.00 o 
  -4  28   4        3.10        1.90      0.90 o 
  -3  28   4        3.93        1.71      0.89 o 
  -2  28   4       14.51       13.34      1.11 o 
  -1  28   4       83.24       76.40      1.41 o 
   0  28   4        9.96        9.66      0.84 o 
   1  28   4       27.16       28.71      1.02 o 
   2  28   4       10.98       12.20      0.79 o 
  -5  29   4        0.30       -0.18      1.36 o 
  -4  29   4       29.84       32.51      2.17 o 
  -3  29   4        0.22       -0.08      0.89 o 
  -2  29   4        3.30        1.07      0.93 o 
  -1  29   4       21.16       20.03      2.01 o 
   0  29   4      124.82      104.84      1.64 o 
   1  29   4       21.58       18.63      0.93 o 
  -4  30   4       24.69       28.29      2.17 o 
  -3  30   4       18.20       22.58      1.43 o 
  -2  30   4        3.39        4.48      1.02 o 
  -1  30   4        0.01        0.21      0.92 o 
   0  30   4       42.10       36.47      1.26 o 
   1  30   4       19.64       17.72      1.15 o 
  -3  31   4        6.16        5.12      1.01 o 
  -2  31   4        4.60        2.93      1.00 o 
  -1  31   4        0.12       -0.93      0.93 o 
   0  31   4        1.92        1.40      0.82 o 
 -10   1   5        5.87        5.42      1.12 o 
  -9   1   5       53.62       52.17      1.75 o 
  -8   1   5        3.47        5.24      0.63 o 
  -7   1   5      477.09      500.33     12.64 o 
  -6   1   5        0.01       -0.57      0.57 o 
  -5   1   5        1.37       -0.34      0.34 o 
  -4   1   5        3.44        4.18      0.28 o 
  -3   1   5        4.12        5.48      0.26 o 
  -2   1   5       56.09       60.33      0.80 o 
  -1   1   5       24.07       26.71      0.48 o 
   0   1   5        6.49        8.27      0.71 o 
   1   1   5      222.54      216.61      1.50 o 
   2   1   5        0.00       -0.39      0.66 o 
   3   1   5        0.02       -0.70      0.70 o 
   4   1   5        6.43        6.73      0.48 o 
   5   1   5        0.47        0.09      0.48 o 
   6   1   5        5.89        8.58      0.64 o 
 -10   2   5       11.42       12.18      1.29 o 
  -9   2   5       47.10       49.89      1.79 o 
  -8   2   5        3.04        2.09      0.59 o 
  -7   2   5        0.42       -0.57      0.57 o 
  -6   2   5      341.05      332.18      6.43 o 
  -5   2   5      511.57      531.69      9.65 o 
  -4   2   5       42.61       42.26      0.66 o 
  -3   2   5      115.63      119.53      1.96 o 
  -2   2   5       74.43       70.87      0.75 o 
  -1   2   5       25.35       23.96      0.90 o 
   0   2   5      107.26      106.05      1.47 o 
   1   2   5       27.19       31.20      0.75 o 
   2   2   5       18.07       17.25      0.85 o 
   3   2   5       20.16       21.75      1.10 o 
   4   2   5       29.85       28.27      0.61 o 
   5   2   5       47.61       51.04      1.18 o 
 -10   3   5       25.53       30.60      3.38 o 
  -9   3   5       11.67       12.07      1.16 o 
  -8   3   5        0.08       -0.11      0.55 o 
  -7   3   5       63.75       60.57      1.18 o 
  -6   3   5       22.58       18.46      0.80 o 
  -5   3   5       89.31       82.45      1.44 o 
  -4   3   5       12.23       12.32      0.41 o 
  -3   3   5       80.76       92.40      1.34 o 
  -2   3   5      144.15      138.43      1.87 o 
  -1   3   5       80.67       73.92      1.16 o 
   0   3   5       33.46       30.64      0.58 o 
   1   3   5       95.13       90.88      1.53 o 
   2   3   5       20.19       21.38      0.85 o 
   3   3   5       79.03       74.57      1.16 o 
   4   3   5        3.95        4.60      0.41 o 
   5   3   5        2.59        3.95      0.84 o 
 -10   4   5       88.97      112.53      2.45 o 
  -9   4   5       19.07       20.24      1.14 o 
  -8   4   5       25.75       29.46      0.97 o 
  -7   4   5      337.78      336.22      9.64 o 
  -6   4   5       39.41       35.85      0.92 o 
  -5   4   5      235.28      242.56      4.22 o 
  -4   4   5        0.00        0.27      0.25 o 
  -3   4   5       11.31        8.64      0.31 o 
  -2   4   5       85.83       94.84      1.21 o 
  -1   4   5      243.87      222.59      3.68 o 
   0   4   5        6.37        6.02      0.43 o 
   1   4   5       33.40       31.09      0.71 o 
   2   4   5        3.93        3.13      0.37 o 
   3   4   5       84.22       82.79      1.23 o 
   4   4   5        4.00        5.01      0.43 o 
   5   4   5       45.77       40.74      1.09 o 
 -10   5   5        0.10        2.65      1.05 o 
  -9   5   5       31.56       28.31      1.45 o 
  -8   5   5        3.71        2.39      0.60 o 
  -7   5   5      186.45      184.96      2.88 o 
  -6   5   5      211.59      207.10      6.39 o 
  -5   5   5      397.05      394.87      7.38 o 
  -4   5   5       95.57      102.42      1.58 o 
  -3   5   5      145.80      157.42      2.02 o 
  -2   5   5        4.36        5.28      0.24 o 
  -1   5   5      149.30      136.29      2.36 o 
   0   5   5      121.26      122.45      2.28 o 
   1   5   5        9.83       11.91      0.42 o 
   2   5   5      101.99       93.85      1.64 o 
   3   5   5        6.92        6.05      0.41 o 
   4   5   5        8.93        8.81      0.98 o 
   5   5   5       88.88       94.27      1.67 o 
 -10   6   5        2.48        3.94      1.12 o 
  -9   6   5        0.01        0.07      0.87 o 
  -8   6   5        9.82       11.24      0.74 o 
  -7   6   5       50.84       49.81      1.10 o 
  -6   6   5      423.17      427.31     18.29 o 
  -5   6   5       35.28       44.54      0.67 o 
  -4   6   5       22.45       23.32      0.51 o 
  -3   6   5      508.75      454.27      9.52 o 
  -2   6   5      202.73      196.81      2.88 o 
  -1   6   5       27.59       26.39      0.87 o 
   0   6   5        9.20       11.33      0.54 o 
   1   6   5        4.99        6.72      0.48 o 
   2   6   5       15.49       14.95      0.50 o 
   3   6   5       21.60       24.62      0.64 o 
   4   6   5        2.84        3.90      0.57 o 
   5   6   5       60.83       65.42      0.91 o 
 -10   7   5       11.54       15.96      1.89 o 
  -9   7   5        0.00       -0.61      0.89 o 
  -8   7   5        6.50        6.05      0.77 o 
  -7   7   5      179.60      174.08      3.28 o 
  -6   7   5      316.36      316.18      7.93 o 
  -5   7   5      203.08      199.90      4.00 o 
  -4   7   5       28.45       32.98      0.83 o 
  -3   7   5      248.04      243.12      3.50 o 
  -2   7   5      130.21      126.61      1.35 o 
  -1   7   5      474.01      458.88      7.60 o 
   0   7   5       55.55       55.14      1.22 o 
   1   7   5        0.09       -0.02      0.40 o 
   2   7   5        0.66        0.27      0.33 o 
   3   7   5      260.31      256.11      3.19 o 
   4   7   5      124.84      121.65      1.31 o 
   5   7   5        5.51        6.16      0.63 o 
 -10   8   5        1.77        2.40      1.52 o 
  -9   8   5       18.95       20.33      1.41 o 
  -8   8   5       16.72       16.99      1.04 o 
  -7   8   5        0.63        1.88      0.58 o 
  -6   8   5      221.16      207.11      6.96 o 
  -5   8   5      249.41      223.90      4.86 o 
  -4   8   5        0.27        0.80      0.32 o 
  -3   8   5      802.80      788.29     13.08 o 
  -2   8   5      473.11      491.03      8.55 o 
  -1   8   5       77.81       83.49      1.74 o 
   0   8   5       91.18       83.72      1.37 o 
   1   8   5       15.27       11.94      0.50 o 
   2   8   5       28.24       24.06      0.58 o 
   3   8   5       78.63       85.57      1.15 o 
   4   8   5       17.42       17.30      0.73 o 
   5   8   5        5.38        4.25      1.08 o 
 -10   9   5        0.24       -0.25      1.44 o 
  -9   9   5        7.12        7.85      1.10 o 
  -8   9   5       81.83       78.31      2.43 o 
  -7   9   5        4.24        5.39      0.61 o 
  -6   9   5        7.90        6.47      0.60 o 
  -5   9   5        0.37       -0.31      0.47 o 
  -4   9   5        7.62        7.12      0.39 o 
  -3   9   5      384.50      390.12      4.26 o 
  -2   9   5       66.05       70.55      0.96 o 
  -1   9   5      870.89      853.50     15.67 o 
   0   9   5      116.11      111.34      1.60 o 
   1   9   5        3.98        3.83      0.38 o 
   2   9   5      143.61      144.01      1.78 o 
   3   9   5      138.32      149.98      1.56 o 
   4   9   5        2.91        1.98      0.34 o 
   5   9   5        0.19       -0.28      0.52 o 
  -9  10   5       57.34       62.01      1.90 o 
  -8  10   5       21.04       20.46      1.12 o 
  -7  10   5       53.93       54.34      2.17 o 
  -6  10   5       10.80       14.94      1.11 o 
  -5  10   5        8.28        7.44      0.54 o 
  -4  10   5       99.64      112.29      2.29 o 
  -3  10   5        4.58        4.76      0.33 o 
  -2  10   5      211.28      202.54      3.35 o 
  -1  10   5     1233.24     1222.77     24.84 o 
   0  10   5       29.17       26.37      0.57 o 
   1  10   5       59.36       64.80      1.30 o 
   2  10   5        0.04        1.36      0.30 o 
   3  10   5      136.48      126.35      1.02 o 
   4  10   5        0.58        0.91      0.33 o 
   5  10   5       11.16       14.28      0.74 o 
  -9  11   5        0.32        0.68      0.97 o 
  -8  11   5       44.38       49.26      1.40 o 
  -7  11   5        0.36        1.87      0.67 o 
  -6  11   5      315.57      333.51     12.57 o 
  -5  11   5       25.87       15.69      0.73 o 
  -4  11   5       30.06       34.60      0.88 o 
  -3  11   5      471.79      480.62      9.49 o 
  -2  11   5       99.98      100.48      1.37 o 
  -1  11   5     1107.83     1104.44     20.71 o 
   0  11   5        0.70        1.57      0.48 o 
   1  11   5     1006.87     1013.40     12.74 o 
   2  11   5      228.88      210.82      2.76 o 
   3  11   5       10.81        9.16      0.42 o 
   4  11   5       37.52       35.82      0.73 o 
   5  11   5        0.60        1.22      0.53 o 
  -9  12   5       41.59       47.16      2.35 o 
  -8  12   5        4.56        2.90      1.24 o 
  -7  12   5       10.90       10.58      1.16 o 
  -6  12   5        0.50        1.76      0.78 o 
  -5  12   5       43.72       42.67      1.03 o 
  -4  12   5      106.35      101.53      2.85 o 
  -3  12   5       39.79       36.15      0.60 o 
  -2  12   5      351.30      352.90      3.93 o 
  -1  12   5       84.33       88.28      1.19 o 
   0  12   5      941.47      925.42     14.36 o 
   1  12   5      101.17      108.97      1.07 o 
   2  12   5      105.89       96.77      0.96 o 
   3  12   5        6.79        6.73      0.36 o 
   4  12   5        3.59        3.51      0.52 o 
   5  12   5       27.79       28.50      0.87 o 
  -9  13   5        2.64        3.84      1.49 o 
  -8  13   5       21.55       20.21      1.79 o 
  -7  13   5      117.15      109.03      6.37 o 
  -6  13   5       11.47       17.07      1.27 o 
  -5  13   5      199.91      181.52      6.95 o 
  -4  13   5       65.04       62.90      2.20 o 
  -3  13   5        8.99        8.78      0.50 o 
  -2  13   5      387.98      359.39     10.91 o 
  -1  13   5       59.53       60.23      1.25 o 
   0  13   5        1.90        4.63      0.61 o 
   1  13   5      456.06      457.98      5.34 o 
   2  13   5        0.68        1.76      0.34 o 
   3  13   5        4.11        3.68      0.37 o 
   4  13   5       24.57       23.80      0.81 o 
   5  13   5        4.90        4.88      0.61 o 
  -9  14   5        2.62        2.55      1.39 o 
  -8  14   5        3.44        6.74      1.44 o 
  -7  14   5        2.84        1.96      0.84 o 
  -6  14   5      217.00      203.03      7.40 o 
  -5  14   5       59.04       46.57      1.88 o 
  -4  14   5      153.69      136.78      3.38 o 
  -3  14   5        2.92        2.97      0.42 o 
  -2  14   5      356.66      334.93      5.08 o 
  -1  14   5       61.51       60.33      1.44 o 
   0  14   5      564.53      548.85      5.31 o 
   1  14   5      132.92      142.26      2.19 o 
   2  14   5       38.49       39.81      0.64 o 
   3  14   5       40.42       38.74      0.86 o 
   4  14   5       13.00       11.10      0.71 o 
   5  14   5        0.00        0.28      0.58 o 
  -9  15   5       11.04       13.39      1.82 o 
  -8  15   5        0.16       -0.08      1.19 o 
  -7  15   5        1.99        2.37      0.78 o 
  -6  15   5      131.95      113.85      2.36 o 
  -5  15   5       16.90       14.76      0.77 o 
  -4  15   5       15.79        9.63      0.72 o 
  -3  15   5       29.81       24.74      0.76 o 
  -2  15   5      271.05      273.80      1.60 o 
  -1  15   5      827.06      805.60      8.00 o 
   0  15   5       80.04       77.38      0.95 o 
   1  15   5      158.82      158.17      2.54 o 
   2  15   5       97.50      107.23      1.10 o 
   3  15   5       12.98       14.95      0.76 o 
   4  15   5       14.11       22.15      0.87 o 
  -9  16   5        2.99        2.65      1.54 o 
  -8  16   5       15.11       16.87      2.02 o 
  -7  16   5        0.33       -0.34      0.72 o 
  -6  16   5       31.47       36.64      1.65 o 
  -5  16   5       28.50       21.98      1.06 o 
  -4  16   5      204.04      174.06      3.24 o 
  -3  16   5       87.82       91.42      1.08 o 
  -2  16   5      769.70      722.79      6.58 o 
  -1  16   5       21.16       26.09      2.27 o 
   0  16   5       28.15       32.92      1.40 o 
   1  16   5      140.11      143.39      2.70 o 
   2  16   5       60.52       64.49      1.36 o 
   3  16   5       68.31       76.32      1.14 o 
   4  16   5       99.29      111.82      1.39 o 
  -9  17   5        6.21        9.72      1.79 o 
  -8  17   5       43.34       49.51      2.50 o 
  -7  17   5        1.50        1.22      0.78 o 
  -6  17   5        0.60        1.06      0.87 o 
  -5  17   5        1.16        0.35      0.60 o 
  -4  17   5        0.59        2.37      0.63 o 
  -3  17   5      140.42      137.56      2.29 o 
  -2  17   5      107.80      114.58      2.08 o 
  -1  17   5      270.73      244.76      2.14 o 
   0  17   5       94.45       86.38      1.00 o 
   1  17   5      285.42      271.06      2.61 o 
   2  17   5       20.19       19.63      0.86 o 
   3  17   5       95.35       90.54      1.26 o 
   4  17   5       15.51       21.48      0.98 o 
  -8  18   5        0.22        0.43      1.36 o 
  -7  18   5       41.93       47.77      2.30 o 
  -6  18   5        0.13       -0.38      1.35 o 
  -5  18   5        2.16        0.30      0.63 o 
  -4  18   5      257.32      233.24      1.95 o 
  -3  18   5       49.41       46.61      1.11 o 
  -2  18   5      377.22      340.20      4.54 o 
  -1  18   5       20.70       21.76      1.07 o 
   0  18   5        0.10        0.47      0.54 o 
   1  18   5       18.75       21.39      0.77 o 
   2  18   5      237.05      234.74      1.96 o 
   3  18   5       83.18       79.71      1.38 o 
   4  18   5      224.39      237.57      1.97 o 
  -8  19   5       11.72       14.27      1.82 o 
  -7  19   5        0.11       -0.30      1.14 o 
  -6  19   5       15.79       17.76      1.55 o 
  -5  19   5       63.52       52.11      1.20 o 
  -4  19   5      164.92      166.19      2.03 o 
  -3  19   5       86.93       86.90      1.32 o 
  -2  19   5       13.72       18.34      0.90 o 
  -1  19   5        0.25        0.35      0.55 o 
   0  19   5        8.67        9.56      0.71 o 
   1  19   5        1.28        1.14      0.51 o 
   2  19   5       46.14       53.38      0.98 o 
   3  19   5       13.82       15.44      0.89 o 
   4  19   5        9.08        9.81      1.27 o 
  -8  20   5       31.87       35.36      2.40 o 
  -7  20   5        5.23        4.40      1.41 o 
  -6  20   5      128.74      120.98      4.17 o 
  -5  20   5       13.61       19.45      1.39 o 
  -4  20   5      193.84      192.66      2.19 o 
  -3  20   5       35.98       34.19      1.51 o 
  -2  20   5      112.75       95.67      1.39 o 
  -1  20   5        0.24        0.47      0.58 o 
   0  20   5       30.04       30.28      0.95 o 
   1  20   5      103.25      100.60      1.24 o 
   2  20   5        6.47       12.88      0.77 o 
   3  20   5       97.54      104.49      1.46 o 
  -8  21   5        5.58        7.17      1.57 o 
  -7  21   5       28.20       33.49      2.25 o 
  -6  21   5       44.68       45.79      1.77 o 
  -5  21   5        0.81        1.03      0.64 o 
  -4  21   5      199.77      207.05      2.45 o 
  -3  21   5       65.01       64.26      1.23 o 
  -2  21   5       73.71       66.06      1.23 o 
  -1  21   5       21.92       21.61      0.96 o 
   0  21   5        9.30        7.87      0.71 o 
   1  21   5        3.37        4.48      0.59 o 
   2  21   5       64.69       69.01      1.14 o 
   3  21   5       18.51       19.04      0.97 o 
  -7  22   5        8.19        8.08      1.52 o 
  -6  22   5       79.37       85.38      2.80 o 
  -5  22   5       87.97       96.21      2.21 o 
  -4  22   5       87.76       87.95      2.54 o 
  -3  22   5       30.83       30.18      1.02 o 
  -2  22   5       11.64       10.66      0.78 o 
  -1  22   5       14.45       13.54      0.89 o 
   0  22   5       66.23       73.41      1.32 o 
   1  22   5        0.52        1.15      0.55 o 
   2  22   5        2.90        3.07      0.60 o 
   3  22   5       68.65       66.76      1.67 o 
  -7  23   5        0.18        0.05      1.39 o 
  -6  23   5      173.89      162.39      3.49 o 
  -5  23   5       27.87       28.57      1.05 o 
  -4  23   5        1.59        1.58      0.67 o 
  -3  23   5        1.29        3.17      0.66 o 
  -2  23   5       26.27       30.67      1.28 o 
  -1  23   5        3.07        2.64      0.64 o 
   0  23   5       24.13       29.81      1.05 o 
   1  23   5        1.29        3.35      0.59 o 
   2  23   5       15.58       18.29      0.90 o 
   3  23   5        0.34        1.73      0.71 o 
  -7  24   5        1.60        4.19      1.52 o 
  -6  24   5       58.73       61.08      2.60 o 
  -5  24   5        7.66        8.78      1.31 o 
  -4  24   5       22.63       19.38      1.04 o 
  -3  24   5        0.43        0.68      0.75 o 
  -2  24   5        6.73        5.24      0.70 o 
  -1  24   5       59.89       59.39      1.29 o 
   0  24   5       57.08       55.67      1.26 o 
   1  24   5        5.70        8.31      0.69 o 
   2  24   5        7.86        7.58      0.81 o 
  -6  25   5       22.12       24.86      2.15 o 
  -5  25   5       18.14       16.84      1.58 o 
  -4  25   5       16.44       15.47      1.07 o 
  -3  25   5        0.07        0.26      0.64 o 
  -2  25   5        4.39        5.04      0.71 o 
  -1  25   5        5.99        5.27      0.76 o 
   0  25   5        1.42        0.71      0.69 o 
   1  25   5       11.77       12.01      0.78 o 
   2  25   5       32.35       35.42      1.18 o 
  -6  26   5       25.82       25.54      2.20 o 
  -5  26   5        0.15       -0.99      1.24 o 
  -4  26   5       11.40        8.99      0.85 o 
  -3  26   5        1.06        0.90      0.69 o 
  -2  26   5       83.40       83.97      1.45 o 
  -1  26   5        3.79        3.89      0.74 o 
   0  26   5       24.79       25.69      1.12 o 
   1  26   5        1.90        2.32      0.64 o 
  -5  27   5       12.42       11.57      1.54 o 
  -4  27   5       10.94       11.95      1.11 o 
  -3  27   5        0.66        1.03      1.03 o 
  -2  27   5       10.33       12.09      0.89 o 
  -1  27   5       37.91       47.06      1.29 o 
   0  27   5        0.40        0.37      0.61 o 
   1  27   5       31.50       29.34      1.18 o 
  -5  28   5        0.08        0.18      1.31 o 
  -4  28   5       13.90       16.35      1.35 o 
  -3  28   5        0.68        1.37      0.91 o 
  -2  28   5        0.92        1.46      0.75 o 
  -1  28   5        2.17        1.57      0.74 o 
   0  28   5        7.59       11.51      0.80 o 
  -4  29   5       22.71       23.51      1.41 o 
  -3  29   5       14.67       16.75      1.47 o 
  -2  29   5        4.33        2.75      0.98 o 
  -1  29   5        5.26        6.44      0.87 o 
 -10   0   6        3.80        2.75      1.59 o 
  -9   0   6      121.79      113.72      3.33 o 
  -8   0   6       70.51       63.88      2.58 o 
  -7   0   6      648.28      636.08      5.66 o 
  -6   0   6     1241.75     1194.77      7.05 o 
  -5   0   6      182.99      178.82      3.60 o 
  -4   0   6        0.12        2.78      1.06 o 
  -3   0   6        9.41        5.70      0.49 o 
  -2   0   6      226.31      221.60      5.64 o 
  -1   0   6     2264.49     2259.53     67.91 o 
   0   0   6       72.29       67.37      2.02 o 
   1   0   6      138.57      118.65      2.78 o 
   2   0   6      223.64      216.04      2.42 o 
   3   0   6       39.63       33.25      1.35 o 
   4   0   6        3.88        4.42      1.29 o 
 -10   1   6        0.01       -0.48      1.01 o 
  -9   1   6        8.66        7.88      1.15 o 
  -8   1   6       19.73       18.68      3.85 o 
  -7   1   6      106.99      120.58      2.05 o 
  -6   1   6        1.76        5.89      1.16 o 
  -5   1   6        5.95        1.47      1.29 o 
  -4   1   6       52.83       48.18      1.15 o 
  -3   1   6        2.47       -0.18      0.36 o 
  -2   1   6      265.78      267.51      8.41 o 
  -1   1   6      394.76      424.55      7.90 o 
   0   1   6      132.69      129.58      1.53 o 
   1   1   6       55.96       46.71      0.95 o 
   2   1   6       20.02       20.00      0.81 o 
   3   1   6        0.03       -0.18      0.56 o 
   4   1   6        9.74       12.10      1.30 o 
 -10   2   6        0.31       -1.01      1.01 o 
  -9   2   6       16.56       16.24      1.37 o 
  -8   2   6       54.23       54.40      1.62 o 
  -7   2   6      376.17      364.57      3.09 o 
  -6   2   6      125.68      124.43      2.53 o 
  -5   2   6      181.89      180.50      3.86 o 
  -4   2   6       15.44       12.74      0.92 o 
  -3   2   6      161.78      142.72      2.90 o 
  -2   2   6       20.06       21.15      0.62 o 
  -1   2   6        8.12        6.08      0.79 o 
   0   2   6       20.50       21.05      0.87 o 
   1   2   6       91.69       80.83      1.33 o 
   2   2   6        4.26        4.02      0.58 o 
   3   2   6       16.73       16.56      0.81 o 
   4   2   6        5.47        5.93      0.98 o 
 -10   3   6        9.79       12.93      1.33 o 
  -9   3   6      173.23      183.44      2.80 o 
  -8   3   6      100.75      102.74      1.98 o 
  -7   3   6        0.20       -0.48      2.48 o 
  -6   3   6        4.17        2.84      1.91 o 
  -5   3   6      222.33      210.98      1.90 o 
  -4   3   6      314.35      316.61      5.90 o 
  -3   3   6       16.34       11.56      0.57 o 
  -2   3   6       15.60       14.48      0.90 o 
  -1   3   6       31.36       24.03      0.99 o 
   0   3   6       89.60       87.25      1.90 o 
   1   3   6      182.88      169.84      1.50 o 
   2   3   6       10.64        9.71      0.66 o 
   3   3   6       30.06       26.43      0.92 o 
   4   3   6       12.06       12.84      0.90 o 
 -10   4   6       11.70       14.41      1.32 o 
  -9   4   6       74.60       80.99      2.11 o 
  -8   4   6        1.55        0.25      0.90 o 
  -7   4   6       47.99       43.99      3.16 o 
  -6   4   6        0.06        0.18      0.99 o 
  -5   4   6      480.38      433.70      3.42 o 
  -4   4   6      437.94      460.00      6.20 o 
  -3   4   6      395.70      380.30      9.74 o 
  -2   4   6       84.16       77.15      1.83 o 
  -1   4   6       26.54       31.80      0.79 o 
   0   4   6        1.34        1.63      0.33 o 
   1   4   6        3.22        3.40      0.55 o 
   2   4   6        2.33        1.14      0.55 o 
   3   4   6       28.87       27.91      0.92 o 
   4   4   6        1.19        1.53      0.72 o 
 -10   5   6       12.93       19.51      1.65 o 
  -9   5   6       39.25       38.48      1.66 o 
  -8   5   6       16.72       16.32      1.26 o 
  -7   5   6        0.46       -1.06      1.06 o 
  -6   5   6       81.23       68.17      1.78 o 
  -5   5   6      202.97      184.55      2.41 o 
  -4   5   6      423.14      401.45      7.39 o 
  -3   5   6        1.16        1.36      0.80 o 
  -2   5   6        5.73        4.55      1.32 o 
  -1   5   6       16.38       13.86      1.02 o 
   0   5   6       39.20       35.86      0.55 o 
   1   5   6       25.41       23.16      0.88 o 
   2   5   6        1.81        1.47      0.53 o 
   3   5   6      123.28      131.37      1.94 o 
   4   5   6        5.86        5.96      0.98 o 
  -9   6   6       84.46       93.51      2.07 o 
  -8   6   6       46.04       45.70      1.62 o 
  -7   6   6        3.03       -0.02      0.81 o 
  -6   6   6        3.69        2.37      0.79 o 
  -5   6   6       61.96       56.51      2.04 o 
  -4   6   6       63.48       57.59      1.27 o 
  -3   6   6      188.18      172.23      3.13 o 
  -2   6   6       53.01       50.28      4.58 o 
  -1   6   6      189.19      179.63      3.39 o 
   0   6   6      175.72      175.95      2.51 o 
   1   6   6       65.61       66.21      1.21 o 
   2   6   6        0.01        0.38      0.52 o 
   3   6   6        0.25        1.23      0.66 o 
   4   6   6        8.32        8.20      1.04 o 
  -9   7   6       20.89       24.66      2.07 o 
  -8   7   6       19.90       22.70      1.40 o 
  -7   7   6        9.36        7.07      0.92 o 
  -6   7   6        1.82       -0.62      0.68 o 
  -5   7   6      126.15      101.47      2.76 o 
  -4   7   6       97.66       88.72      2.58 o 
  -3   7   6      223.51      232.59      5.59 o 
  -2   7   6     1543.36     1571.35     36.35 o 
  -1   7   6      431.32      415.66      6.29 o 
   0   7   6        0.35        0.53      0.34 o 
   1   7   6       48.20       45.33      1.28 o 
   2   7   6       22.25       23.61      0.61 o 
   3   7   6       98.99      107.75      1.06 o 
   4   7   6        2.08        1.69      0.51 o 
  -9   8   6       11.36       12.74      1.25 o 
  -8   8   6       37.73       37.97      1.50 o 
  -7   8   6       45.56       44.27      1.50 o 
  -6   8   6        5.55        2.60      0.79 o 
  -5   8   6       44.82       49.33      1.41 o 
  -4   8   6       37.18       31.42      1.07 o 
  -3   8   6       37.46       35.73      0.71 o 
  -2   8   6      354.87      359.52      5.81 o 
  -1   8   6        0.10        0.51      0.43 o 
   0   8   6        6.54        8.30      0.57 o 
   1   8   6        3.22        4.54      0.37 o 
   2   8   6        1.87        2.21      0.34 o 
   3   8   6       41.77       44.05      0.81 o 
   4   8   6       35.07       39.00      0.94 o 
  -9   9   6       12.21       12.36      1.23 o 
  -8   9   6        0.50        0.70      0.96 o 
  -7   9   6       11.89       10.98      0.96 o 
  -6   9   6       43.11       38.24      1.30 o 
  -5   9   6        4.50        6.39      0.78 o 
  -4   9   6        6.40        6.57      0.72 o 
  -3   9   6      112.12      117.19      3.77 o 
  -2   9   6      156.54      154.36      2.80 o 
  -1   9   6       27.12       25.28      0.94 o 
   0   9   6      147.37      153.98      3.90 o 
   1   9   6       59.56       63.17      1.38 o 
   2   9   6        6.32        7.46      0.46 o 
   3   9   6        9.14        7.91      0.60 o 
   4   9   6        0.00        0.28      0.66 o 
  -9  10   6        9.78       10.76      2.82 o 
  -8  10   6       62.96       74.18      1.83 o 
  -7  10   6       40.88       40.73      1.47 o 
  -6  10   6        6.37        6.06      1.24 o 
  -5  10   6       28.92       21.93      1.14 o 
  -4  10   6       49.48       41.88      1.20 o 
  -3  10   6        4.71        5.52      0.45 o 
  -2  10   6        0.11       -0.38      0.38 o 
  -1  10   6        0.43        0.40      0.36 o 
   0  10   6      487.29      499.40     14.44 o 
   1  10   6        4.47        4.19      0.43 o 
   2  10   6        0.18        0.19      0.42 o 
   3  10   6        6.12        6.24      0.61 o 
   4  10   6       16.93       18.74      1.11 o 
  -9  11   6       17.91       22.14      1.42 o 
  -8  11   6        1.29        3.38      1.34 o 
  -7  11   6       76.06       66.48      2.27 o 
  -6  11   6      342.85      299.50      3.92 o 
  -5  11   6        9.12        9.23      1.16 o 
  -4  11   6        0.36        0.27      0.62 o 
  -3  11   6       57.02       53.73      1.76 o 
  -2  11   6        4.56        3.80      0.48 o 
  -1  11   6       49.95       51.91      1.32 o 
   0  11   6      156.95      159.58      2.82 o 
   1  11   6        4.14        4.08      0.61 o 
   2  11   6       17.19       14.85      0.63 o 
   3  11   6       10.22       12.91      0.92 o 
   4  11   6        0.32        1.44      0.72 o 
  -9  12   6        2.75        3.08      1.47 o 
  -8  12   6        0.18       -0.18      1.24 o 
  -7  12   6       47.22       51.00      2.25 o 
  -6  12   6      132.87      127.51      2.80 o 
  -5  12   6      244.26      223.03      5.51 o 
  -4  12   6       13.64       13.84      0.79 o 
  -3  12   6       34.18       34.46      0.95 o 
  -2  12   6       63.94       65.69      0.96 o 
  -1  12   6        4.00        2.96      0.46 o 
   0  12   6      146.81      144.99      2.28 o 
   1  12   6       31.86       29.62      0.82 o 
   2  12   6       29.42       31.31      0.78 o 
   3  12   6        2.35        1.89      0.71 o 
   4  12   6        0.53        0.32      0.73 o 
  -9  13   6       16.53       22.20      2.17 o 
  -8  13   6       30.01       30.69      2.12 o 
  -7  13   6       44.35       39.96      2.15 o 
  -6  13   6        1.82        3.00      0.83 o 
  -5  13   6        2.73        4.81      0.66 o 
  -4  13   6       13.57        9.36      0.69 o 
  -3  13   6        0.02       -0.51      0.53 o 
  -2  13   6       46.57       44.85      0.88 o 
  -1  13   6       11.53       10.67      0.61 o 
   0  13   6       18.36       16.39      0.66 o 
   1  13   6        1.38        1.63      0.34 o 
   2  13   6       41.08       39.20      0.92 o 
   3  13   6       22.07       19.68      1.10 o 
  -9  14   6        5.77        7.88      1.64 o 
  -8  14   6        1.42        2.88      1.29 o 
  -7  14   6      103.15       99.37      2.78 o 
  -6  14   6       23.58       24.92      1.02 o 
  -5  14   6        0.63       -0.21      0.58 o 
  -4  14   6       26.05       21.50      0.91 o 
  -3  14   6        1.23        1.08      0.58 o 
  -2  14   6      139.03      126.85      1.82 o 
  -1  14   6       55.70       52.78      1.24 o 
   0  14   6        9.77        8.22      0.57 o 
   1  14   6        7.89        7.73      0.42 o 
   2  14   6       92.84       93.37      2.60 o 
   3  14   6        6.95        8.89      0.90 o 
  -8  15   6        0.03        0.05      1.31 o 
  -7  15   6        0.17        1.64      0.83 o 
  -6  15   6       68.32       73.00      1.35 o 
  -5  15   6        0.84        0.77      0.60 o 
  -4  15   6        2.43        2.82      0.63 o 
  -3  15   6       11.04        9.51      0.69 o 
  -2  15   6        0.29        0.97      0.54 o 
  -1  15   6       20.25       20.52      0.71 o 
   0  15   6        7.55        7.47      0.52 o 
   1  15   6        0.17        0.36      0.35 o 
   2  15   6      156.13      153.24      1.15 o 
   3  15   6        0.14        0.10      0.78 o 
  -8  16   6       27.20       30.87      2.05 o 
  -7  16   6        7.74        9.20      1.11 o 
  -6  16   6        0.64        1.75      0.68 o 
  -5  16   6        1.82        1.71      0.62 o 
  -4  16   6       22.19       19.24      0.92 o 
  -3  16   6        0.05       -0.18      0.56 o 
  -2  16   6        3.86        3.63      0.61 o 
  -1  16   6        4.08        3.97      0.52 o 
   0  16   6        0.78        1.05      0.55 o 
   1  16   6        7.23        6.23      0.53 o 
   2  16   6       48.64       55.70      0.95 o 
   3  16   6        0.01        0.51      0.44 o 
  -8  17   6        0.00       -0.15      1.21 o 
  -7  17   6        5.37        6.32      1.49 o 
  -6  17   6       72.34       70.11      2.70 o 
  -5  17   6        3.76        4.20      0.69 o 
  -4  17   6        5.56        5.03      0.67 o 
  -3  17   6        7.16        7.98      0.72 o 
  -2  17   6        3.46        3.64      0.62 o 
  -1  17   6       53.03       49.94      1.07 o 
   0  17   6        0.16       -0.53      0.53 o 
   1  17   6       10.29       10.42      0.64 o 
   2  17   6        4.69        5.04      0.65 o 
   3  17   6        3.57        3.91      0.55 o 
  -8  18   6        0.14        0.13      1.36 o 
  -7  18   6        7.31        9.96      1.63 o 
  -6  18   6       58.79       61.14      5.06 o 
  -5  18   6        6.54        6.82      0.75 o 
  -4  18   6        0.45       -0.38      0.60 o 
  -3  18   6        1.05        0.04      0.58 o 
  -2  18   6       41.34       39.41      1.08 o 
  -1  18   6        1.47        3.08      0.61 o 
   0  18   6        8.98        6.60      0.66 o 
   1  18   6       29.55       31.83      1.05 o 
   2  18   6        2.04        3.36      0.57 o 
  -8  19   6        0.76        1.29      1.41 o 
  -7  19   6       44.44       37.03      2.22 o 
  -6  19   6       12.68       15.62      1.22 o 
  -5  19   6        0.85        1.26      0.67 o 
  -4  19   6       10.07        8.87      0.75 o 
  -3  19   6       72.79       67.92      1.31 o 
  -2  19   6       48.24       49.71      1.16 o 
  -1  19   6       32.55       27.65      1.02 o 
   0  19   6       58.29       63.40      1.20 o 
   1  19   6       15.37       13.86      0.73 o 
   2  19   6        3.69        5.10      1.04 o 
  -7  20   6        0.01        0.45      1.29 o 
  -6  20   6       61.18       66.69      2.85 o 
  -5  20   6        5.41        5.44      0.75 o 
  -4  20   6        5.34        5.52      0.72 o 
  -3  20   6       93.05       90.20      1.46 o 
  -2  20   6       60.01       56.74      1.23 o 
  -1  20   6       14.18       15.68      0.90 o 
   0  20   6       10.94       12.32      0.83 o 
   1  20   6       51.86       50.84      1.17 o 
   2  20   6       47.16       54.78      1.66 o 
  -7  21   6        3.76        4.45      1.36 o 
  -6  21   6        0.38        1.20      0.88 o 
  -5  21   6       44.47       44.55      1.23 o 
  -4  21   6       11.71       11.68      0.84 o 
  -3  21   6       12.29       10.81      0.81 o 
  -2  21   6        7.63        5.35      0.70 o 
  -1  21   6       36.92       39.37      1.12 o 
   0  21   6        3.70        4.28      0.63 o 
   1  21   6       20.37       19.91      0.94 o 
   2  21   6       24.20       31.69      1.02 o 
  -7  22   6       18.59       19.50      2.05 o 
  -6  22   6       34.10       32.14      1.58 o 
  -5  22   6       37.07       34.02      1.20 o 
  -4  22   6        3.33        3.23      0.71 o 
  -3  22   6       20.60       22.31      1.01 o 
  -2  22   6        0.46        0.45      0.65 o 
  -1  22   6        0.11       -0.20      0.65 o 
   0  22   6        0.01        0.31      0.55 o 
   1  22   6        6.93       10.76      0.79 o 
  -6  23   6       25.35       32.03      2.15 o 
  -5  23   6        2.60        3.70      0.78 o 
  -4  23   6       25.12       26.09      1.09 o 
  -3  23   6        3.00        2.65      0.69 o 
  -2  23   6        3.11        2.48      0.70 o 
  -1  23   6        3.02        3.03      0.70 o 
   0  23   6       83.66       97.06      1.34 o 
   1  23   6        7.86       10.09      0.82 o 
  -6  24   6        6.20        5.33      1.36 o 
  -5  24   6       50.02       48.59      1.32 o 
  -4  24   6        4.44        5.55      0.94 o 
  -3  24   6        1.13        1.73      0.71 o 
  -2  24   6        3.21        2.94      0.72 o 
  -1  24   6        0.65        0.35      0.69 o 
   0  24   6       69.43       81.56      1.44 o 
  -5  25   6        5.01        6.15      0.89 o 
  -4  25   6        0.81       -0.28      0.70 o 
  -3  25   6        8.82        9.45      1.10 o 
  -2  25   6        8.00        9.94      0.85 o 
  -1  25   6        3.76        4.22      0.78 o 
   0  25   6        0.25        1.19      0.73 o 
  -4  26   6        2.33        2.78      1.14 o 
  -3  26   6        4.94        4.72      0.80 o 
  -2  26   6       30.04       34.80      1.21 o 
  -1  26   6       44.26       46.88      1.60 o 
  -3  27   6        7.00        7.78      0.87 o 
  -2  27   6       35.74       42.55      1.32 o 
  -9   1   7        0.80       -0.98      0.98 o 
  -8   1   7       17.09       18.37      1.44 o 
  -7   1   7        6.25        5.33      0.88 o 
  -6   1   7      108.74       97.89      1.71 o 
  -5   1   7        7.13        5.17      0.57 o 
  -4   1   7        4.93        4.37      0.52 o 
  -3   1   7        1.40        0.57      0.44 o 
  -2   1   7       43.72       41.57      2.34 o 
  -1   1   7        1.67        1.05      0.78 o 
   0   1   7      335.58      312.59      2.70 o 
   1   1   7       86.39       77.15      1.23 o 
   2   1   7       41.29       35.92      0.99 o 
   3   1   7       16.71       17.17      1.32 o 
  -9   2   7       22.01       26.19      1.48 o 
  -8   2   7       86.75       88.27      2.00 o 
  -7   2   7       12.73       12.73      1.03 o 
  -6   2   7        5.22        1.20      0.75 o 
  -5   2   7       29.67       28.22      1.09 o 
  -4   2   7      102.62       94.86      1.83 o 
  -3   2   7       17.59       15.07      1.02 o 
  -2   2   7      271.58      279.68      5.21 o 
  -1   2   7       99.16       89.99      3.56 o 
   0   2   7       27.32       28.90      1.11 o 
   1   2   7        4.42        5.20      0.62 o 
   2   2   7       13.80       13.22      0.80 o 
   3   2   7        3.73        4.54      0.81 o 
  -9   3   7       15.05       14.81      1.29 o 
  -8   3   7      102.68      109.66      3.75 o 
  -7   3   7        1.90        2.66      0.83 o 
  -6   3   7       16.55       16.03      1.10 o 
  -5   3   7      146.92      128.91      1.80 o 
  -4   3   7       15.69       11.94      0.66 o 
  -3   3   7        2.90        0.95      0.38 o 
  -2   3   7      291.32      310.12      9.83 o 
  -1   3   7      443.55      404.98      2.68 o 
   0   3   7       19.22       22.47      1.01 o 
   1   3   7       70.68       64.35      1.16 o 
   2   3   7       10.31       12.72      0.78 o 
   3   3   7        4.70        5.37      0.82 o 
  -9   4   7       78.46       84.83      2.07 o 
  -8   4   7       15.41       11.84      1.11 o 
  -7   4   7        1.97        1.62      1.11 o 
  -6   4   7      158.38      140.91      2.58 o 
  -5   4   7       12.67       10.30      0.66 o 
  -4   4   7       11.52        9.91      0.72 o 
  -3   4   7      109.00      100.96      2.50 o 
  -2   4   7        3.56        3.40      0.56 o 
  -1   4   7      132.80      132.08      2.26 o 
   0   4   7        7.99        7.92      0.77 o 
   1   4   7        0.25        0.14      0.55 o 
   2   4   7       37.54       33.80      1.00 o 
   3   4   7       34.06       32.96      1.19 o 
  -9   5   7        1.90        1.56      0.98 o 
  -8   5   7       10.63       10.35      1.11 o 
  -7   5   7        0.16        0.02      0.73 o 
  -6   5   7       19.70       18.03      0.95 o 
  -5   5   7       84.56       78.10      1.29 o 
  -4   5   7       32.32       28.61      0.93 o 
  -3   5   7       50.63       41.96      0.92 o 
  -2   5   7       22.86       27.35      0.99 o 
  -1   5   7        0.01        0.61      0.58 o 
   0   5   7       34.12       33.29      1.07 o 
   1   5   7        0.17        0.18      0.57 o 
   2   5   7       62.07       60.03      1.33 o 
   3   5   7        0.58        2.71      0.79 o 
  -9   6   7        4.04        5.05      1.07 o 
  -8   6   7       72.82       73.80      1.86 o 
  -7   6   7        5.21        6.17      0.88 o 
  -6   6   7        4.83        2.61      0.66 o 
  -5   6   7       12.46       13.52      1.00 o 
  -4   6   7       79.73       72.60      1.23 o 
  -3   6   7      109.30       96.57      3.03 o 
  -2   6   7        2.30        3.24      0.44 o 
  -1   6   7       32.56       36.93      0.82 o 
   0   6   7        9.61        9.04      0.78 o 
   1   6   7        2.65        2.23      0.58 o 
   2   6   7       13.50       17.27      1.02 o 
   3   6   7        0.90        2.33      0.97 o 
  -9   7   7       19.01       27.00      1.58 o 
  -8   7   7        8.76        8.82      1.07 o 
  -7   7   7        0.16       -0.48      0.78 o 
  -6   7   7       16.07       18.57      0.94 o 
  -5   7   7       36.40       28.04      1.76 o 
  -4   7   7        5.44        4.02      0.63 o 
  -3   7   7       82.89       80.92      2.08 o 
  -2   7   7      179.32      168.39      1.28 o 
  -1   7   7       20.71       22.06      0.77 o 
   0   7   7       35.20       38.10      0.58 o 
   1   7   7        0.15       -0.52      0.56 o 
   2   7   7        1.01        2.35      0.72 o 
   3   7   7        0.00        0.96      0.95 o 
  -9   8   7        7.26        8.35      1.12 o 
  -8   8   7        2.41        0.96      0.88 o 
  -7   8   7       45.11       45.17      2.06 o 
  -6   8   7        7.93        5.33      0.87 o 
  -5   8   7       27.73       26.41      1.19 o 
  -4   8   7      112.24      109.50      1.43 o 
  -3   8   7       77.17       70.81      1.17 o 
  -2   8   7        2.59        3.19      0.47 o 
  -1   8   7      218.89      229.18      6.40 o 
   0   8   7        5.22        5.88      0.40 o 
   1   8   7        1.89        0.80      0.58 o 
   2   8   7       25.46       27.26      1.11 o 
   3   8   7       40.86       43.93      2.30 o 
  -9   9   7        3.32        3.76      1.06 o 
  -8   9   7        7.92        8.54      1.04 o 
  -7   9   7       24.62       24.22      1.84 o 
  -6   9   7        0.49        0.46      0.80 o 
  -5   9   7       66.43       59.54      1.45 o 
  -4   9   7        4.80        3.62      0.61 o 
  -3   9   7        6.64        4.81      0.54 o 
  -2   9   7       21.13       22.01      0.74 o 
  -1   9   7       17.07       18.15      0.94 o 
   0   9   7        1.68        1.96      0.39 o 
   1   9   7        3.35        5.36      0.38 o 
   2   9   7       40.88       46.03      1.29 o 
  -9  10   7        0.75        0.71      1.41 o 
  -8  10   7        3.24        6.14      1.44 o 
  -7  10   7       16.67       15.11      1.72 o 
  -6  10   7       30.30       27.52      1.63 o 
  -5  10   7       56.35       53.71      2.88 o 
  -4  10   7        0.05        0.18      0.64 o 
  -3  10   7       11.06       11.59      0.67 o 
  -2  10   7       35.03       37.11      0.83 o 
  -1  10   7       11.23       11.13      0.84 o 
   0  10   7        8.46       13.25      0.69 o 
   1  10   7        3.79        5.33      0.52 o 
   2  10   7        1.81        3.28      0.48 o 
  -8  11   7       11.60       15.89      1.87 o 
  -7  11   7      115.12      116.50      2.90 o 
  -6  11   7       21.32       21.03      1.29 o 
  -5  11   7      114.21      110.47      3.93 o 
  -4  11   7       31.85       34.86      1.02 o 
  -3  11   7        8.45        5.74      0.56 o 
  -2  11   7      130.47      129.24      1.24 o 
  -1  11   7        3.68        3.57      0.43 o 
   0  11   7       12.13       12.08      0.75 o 
   1  11   7       21.92       20.83      0.76 o 
   2  11   7        0.12        0.49      0.58 o 
  -8  12   7        3.94        4.19      1.41 o 
  -7  12   7       16.71       15.66      1.79 o 
  -6  12   7        0.24        0.41      0.83 o 
  -5  12   7       19.36       17.24      1.19 o 
  -4  12   7        7.11        6.82      0.88 o 
  -3  12   7       10.69        9.81      0.65 o 
  -2  12   7       19.25       22.20      1.06 o 
  -1  12   7       77.00       86.83      2.29 o 
   0  12   7        0.28        0.44      0.50 o 
   1  12   7       20.78       24.99      1.04 o 
   2  12   7        2.91        3.33      0.88 o 
  -8  13   7        9.22        9.80      1.57 o 
  -7  13   7       19.57       23.69      1.92 o 
  -6  13   7        0.00        1.03      0.82 o 
  -5  13   7       39.72       42.75      1.18 o 
  -4  13   7        0.97        1.24      0.62 o 
  -3  13   7       28.03       30.28      0.97 o 
  -2  13   7       22.76       28.71      0.83 o 
  -1  13   7       14.39       18.89      0.71 o 
   0  13   7        8.57        9.43      0.68 o 
   1  13   7      102.63      100.33      1.60 o 
   2  13   7        1.76        1.38      0.69 o 
  -8  14   7        1.92        1.79      1.34 o 
  -7  14   7       65.68       71.45      2.27 o 
  -6  14   7        3.16        5.33      0.78 o 
  -5  14   7       26.25       25.76      1.04 o 
  -4  14   7        8.68       10.92      0.82 o 
  -3  14   7        0.04       -0.09      0.57 o 
  -2  14   7        9.37        9.83      0.65 o 
  -1  14   7        7.05        6.73      0.55 o 
   0  14   7       26.35       25.63      1.05 o 
   1  14   7        1.22        1.60      1.15 o 
   2  14   7        3.05        3.18      0.78 o 
  -8  15   7        2.77        2.42      0.99 o 
  -7  15   7       34.95       32.72      1.45 o 
  -6  15   7        4.49        3.68      0.84 o 
  -5  15   7        3.49        4.50      0.74 o 
  -4  15   7       15.35       18.44      0.99 o 
  -3  15   7        0.41        0.90      0.60 o 
  -2  15   7        0.01       -0.48      0.48 o 
  -1  15   7       16.05       17.13      0.82 o 
   0  15   7       93.75      103.21      1.89 o 
   1  15   7        4.08        4.84      0.84 o 
  -7  16   7        1.08        2.27      0.94 o 
  -6  16   7      112.35      121.36      1.74 o 
  -5  16   7        4.55        5.59      0.74 o 
  -4  16   7        0.59        0.63      0.68 o 
  -3  16   7       13.21       13.53      0.86 o 
  -2  16   7        2.29        2.17      0.87 o 
  -1  16   7       55.89       57.16      1.13 o 
   0  16   7       18.09       24.65      0.77 o 
   1  16   7       11.83       10.95      0.97 o 
  -7  17   7        2.83        7.15      1.04 o 
  -6  17   7       59.34       64.31      1.41 o 
  -5  17   7        0.55        0.16      0.68 o 
  -4  17   7        0.01       -0.22      0.70 o 
  -3  17   7        0.20       -0.60      0.62 o 
  -2  17   7        0.04        0.13      0.59 o 
  -1  17   7        0.13        0.61      0.58 o 
   0  17   7       23.82       23.38      0.83 o 
   1  17   7        0.62        0.63      0.81 o 
  -7  18   7       19.11       20.95      1.63 o 
  -6  18   7       14.02       11.82      1.01 o 
  -5  18   7       13.80       12.03      1.15 o 
  -4  18   7        3.24        5.19      0.75 o 
  -3  18   7       44.86       52.25      1.85 o 
  -2  18   7        7.73        9.47      0.82 o 
  -1  18   7       61.62       59.24      1.22 o 
   0  18   7       36.75       43.51      0.98 o 
   1  18   7       14.77       17.49      1.45 o 
  -6  19   7       11.32       16.60      1.69 o 
  -5  19   7        4.78        5.08      0.79 o 
  -4  19   7       70.07       87.33      1.53 o 
  -3  19   7        2.33        3.15      0.70 o 
  -2  19   7        0.50        0.72      0.64 o 
  -1  19   7       16.39       14.97      1.02 o 
   0  19   7       10.37       15.99      0.85 o 
  -6  20   7        8.59        9.32      1.62 o 
  -5  20   7        2.42        2.80      1.57 o 
  -4  20   7       60.38       75.17      1.47 o 
  -3  20   7       20.13       21.72      1.06 o 
  -2  20   7       37.75       47.06      1.23 o 
  -1  20   7        8.90        9.50      0.90 o 
   0  20   7        0.23        0.48      0.59 o 
  -6  21   7       22.38       21.32      2.15 o 
  -5  21   7        9.35       11.41      0.92 o 
  -4  21   7        3.52        5.39      0.79 o 
  -3  21   7       97.13       96.92      1.68 o 
  -2  21   7       38.97       43.95      1.41 o 
  -1  21   7        1.62        1.62      0.81 o 
  -5  22   7       55.48       62.74      2.98 o 
  -4  22   7        0.56        1.63      0.89 o 
  -3  22   7        0.29        0.89      0.85 o 
  -2  22   7        6.21        8.03      0.98 o 
  -1  22   7       10.16       11.79      1.08 o 
  -4  23   7        0.34        2.12      1.76 o 
  -3  23   7        2.00        2.20      0.88 o 
  -2  23   7        2.84        5.53      0.93 o 
  -8   0   8       10.54       12.38      1.62 o 
  -7   0   8        1.63        1.11      1.11 o 
  -6   0   8       99.43       89.70      2.32 o 
  -5   0   8        0.37        0.70      0.74 o 
  -4   0   8        0.10       -0.67      0.67 o 
  -3   0   8        0.09       -0.61      1.21 o 
  -2   0   8      172.09      177.55      3.44 o 
  -1   0   8       13.74       18.43      1.26 o 
   0   0   8       18.58       22.03      1.40 o 
   1   0   8       14.75       15.86      1.92 o 
  -8   1   8        0.51        0.84      0.92 o 
  -7   1   8       10.73       12.81      1.07 o 
  -6   1   8        0.07       -0.40      0.63 o 
  -5   1   8        2.44        1.83      0.55 o 
  -4   1   8        1.72        0.78      0.62 o 
  -3   1   8        5.38        5.03      0.91 o 
  -2   1   8       41.08       42.36      1.57 o 
  -1   1   8       18.28       18.74      1.08 o 
   0   1   8       29.25       28.36      1.04 o 
   1   1   8        0.52        0.88      0.97 o 
  -8   2   8       29.07       30.23      1.49 o 
  -7   2   8        0.00        0.05      0.79 o 
  -6   2   8        5.09        5.11      0.72 o 
  -5   2   8        4.82        3.64      0.57 o 
  -4   2   8       90.56       90.92      1.37 o 
  -3   2   8       14.59       12.57      1.08 o 
  -2   2   8       14.41       13.06      1.11 o 
  -1   2   8        0.35       -0.18      0.65 o 
   0   2   8        0.40        0.56      0.63 o 
   1   2   8        2.73        3.29      1.09 o 
  -8   3   8       25.94       30.34      1.49 o 
  -7   3   8        1.65        1.43      0.82 o 
  -6   3   8        6.08        5.42      0.70 o 
  -5   3   8       14.44       12.68      0.90 o 
  -4   3   8        0.01        0.24      0.59 o 
  -3   3   8        9.26       11.83      1.05 o 
  -2   3   8        8.67       10.72      0.71 o 
  -1   3   8       18.97       18.01      1.02 o 
   0   3   8       26.65       23.12      1.00 o 
   1   3   8        5.29        6.49      0.87 o 
  -8   4   8       10.17       11.39      1.13 o 
  -7   4   8        3.97        3.02      0.84 o 
  -6   4   8       44.34       40.62      1.15 o 
  -5   4   8       11.34        9.95      0.80 o 
  -4   4   8       83.68       81.21      1.32 o 
  -3   4   8        0.74        0.09      0.54 o 
  -2   4   8        1.62        0.82      0.69 o 
  -1   4   8        7.23        8.50      0.84 o 
   0   4   8        6.41        6.97      0.83 o 
   1   4   8       12.00       15.18      1.02 o 
  -8   5   8        0.22       -0.87      0.87 o 
  -7   5   8        0.03       -0.49      0.77 o 
  -6   5   8       13.88       11.27      0.84 o 
  -5   5   8        2.31        1.74      0.66 o 
  -4   5   8        0.12       -0.36      0.59 o 
  -3   5   8        0.29       -0.07      0.56 o 
  -2   5   8       29.05       25.61      1.09 o 
  -1   5   8        4.24        4.21      0.78 o 
   0   5   8       11.99       11.78      0.94 o 
   1   5   8        1.60        2.56      0.80 o 
  -8   6   8        9.16       10.09      1.21 o 
  -7   6   8        3.24        2.01      0.84 o 
  -6   6   8       11.72       10.17      0.98 o 
  -5   6   8       21.80       21.32      1.16 o 
  -4   6   8        6.23        6.60      0.69 o 
  -3   6   8        4.99        5.85      0.61 o 
  -2   6   8        7.97        4.82      0.78 o 
  -1   6   8       17.05       16.55      1.06 o 
   0   6   8       55.11       57.74      1.68 o 
   1   6   8        0.01        0.83      0.77 o 
  -8   7   8        7.32        7.65      1.25 o 
  -7   7   8        4.83        4.47      1.29 o 
  -6   7   8       35.84       35.29      1.42 o 
  -5   7   8        0.13       -0.40      0.75 o 
  -4   7   8       56.83       55.82      1.22 o 
  -3   7   8        0.84        0.35      0.51 o 
  -2   7   8      139.47      140.47      3.91 o 
  -1   7   8        0.08        0.67      0.34 o 
   0   7   8        0.02       -0.19      0.91 o 
   1   7   8       22.70       25.14      1.39 o 
  -8   8   8        6.90        8.44      1.54 o 
  -7   8   8        7.07        8.69      1.36 o 
  -6   8   8       19.61       16.47      1.23 o 
  -5   8   8        0.00       -0.63      0.75 o 
  -4   8   8        0.41       -0.55      0.59 o 
  -3   8   8        9.37        9.86      0.69 o 
  -2   8   8       45.15       52.62      1.39 o 
  -1   8   8       11.61       14.67      0.70 o 
   0   8   8        0.04       -0.40      0.86 o 
   1   8   8        2.55        3.66      0.82 o 
  -8   9   8      110.56      119.40      3.16 o 
  -7   9   8       10.40        8.92      1.39 o 
  -6   9   8        0.03       -0.63      1.06 o 
  -5   9   8       39.81       34.97      1.32 o 
  -4   9   8        9.04        5.46      0.71 o 
  -3   9   8        0.03       -0.18      0.51 o 
  -2   9   8        3.42        5.26      0.82 o 
  -1   9   8       57.87       65.95      1.43 o 
   0   9   8        0.00       -0.63      0.91 o 
  -7  10   8       21.82       30.87      2.05 o 
  -6  10   8        1.00       -1.06      1.06 o 
  -5  10   8       15.01       12.71      1.09 o 
  -4  10   8       58.19       58.99      1.09 o 
  -3  10   8        0.25       -0.10      0.53 o 
  -2  10   8       15.76       16.93      0.68 o 
  -1  10   8      104.47      116.19      2.64 o 
   0  10   8       17.18       21.23      0.97 o 
  -7  11   8       10.42       13.89      1.69 o 
  -6  11   8        2.90        4.37      1.24 o 
  -5  11   8        1.32        1.50      0.69 o 
  -4  11   8        6.56        9.56      0.78 o 
  -3  11   8        3.13        3.22      0.57 o 
  -2  11   8       31.21       30.99      0.85 o 
  -1  11   8        0.07        0.98      0.64 o 
   0  11   8      113.86      132.79      5.61 o 
  -7  12   8        0.00       -0.20      1.19 o 
  -6  12   8       76.73       75.10      2.37 o 
  -5  12   8        2.67        3.05      0.83 o 
  -4  12   8        4.96        3.79      0.69 o 
  -3  12   8       44.47       44.82      0.99 o 
  -2  12   8       53.40       57.57      1.01 o 
  -1  12   8        7.85        7.88      1.77 o 
   0  12   8       24.95       34.20      1.82 o 
  -7  13   8        2.10        1.06      1.21 o 
  -6  13   8        0.01        1.39      0.90 o 
  -5  13   8        2.47        1.19      0.82 o 
  -4  13   8        5.37        4.66      0.84 o 
  -3  13   8        2.18        0.90      1.52 o 
  -2  13   8        8.99       11.78      0.91 o 
  -1  13   8        3.01        4.17      1.62 o 
   0  13   8        7.65       10.65      0.99 o 
  -6  14   8       69.13       77.48      3.52 o 
  -5  14   8        0.04       -0.41      1.07 o 
  -4  14   8        8.57        8.71      1.09 o 
  -3  14   8        0.38        0.88      0.71 o 
  -2  14   8        1.02        0.13      0.61 o 
  -1  14   8       19.53       25.97      2.27 o 
  -6  15   8        4.88       10.48      1.82 o 
  -5  15   8       41.75       47.60      1.55 o 
  -4  15   8       21.77       26.48      1.23 o 
  -3  15   8       25.54       31.02      1.23 o 
  -2  15   8        2.23        2.78      0.70 o 
  -1  15   8       18.02       24.60      2.27 o 
  -6  16   8        3.17        4.48      1.34 o 
  -5  16   8       50.25       62.19      1.79 o 
  -4  16   8       62.45       75.47      3.75 o 
  -3  16   8        4.76        6.54      0.87 o 
  -2  16   8       33.40       36.05      1.19 o 
  -1  16   8       69.44       76.36      3.01 o 
  -5  17   8        1.62        4.40      0.95 o 
  -4  17   8        0.49        1.88      0.86 o 
  -3  17   8        5.54        5.98      0.88 o 
  -2  17   8        0.04        0.82      0.69 o 
  -4  18   8       21.22       22.52      1.29 o 
  -3  18   8       75.72       87.77      1.77 o 
  -6   1   9       41.08       49.05      1.40 o 
  -5   1   9        0.25       -0.83      0.93 o 
  -2   1   9        0.15        0.99      1.52 o 
  -6   2   9       11.28       13.41      1.59 o 
  -5   2   9        0.09       -0.63      0.93 o 
  -2   2   9       34.75       40.84      2.48 o 
  -6   3   9        0.02        0.40      1.01 o 
  -5   3   9        1.30        0.51      0.96 o 
  -2   3   9       22.62       25.71      2.25 o 
  -6   4   9        0.08        0.45      1.06 o 
  -5   4   9        3.08        2.00      1.01 o 
  -2   4   9       11.85       14.85      1.87 o 
  -6   5   9        4.25        4.72      1.16 o 
  -5   5   9       20.71       24.25      1.54 o 
  -4   5   9       20.23       22.41      1.31 o 
  -3   5   9        4.69        7.17      1.72 o 
  -2   5   9        2.60        3.51      1.67 o 
  -6   6   9        3.32        2.83      1.11 o 
  -5   6   9        3.15        2.35      1.01 o 
  -4   6   9       10.31       11.81      1.12 o 
  -3   6   9       21.17       26.09      2.45 o 
  -2   6   9        9.03       11.85      1.79 o 
  -6   7   9        1.17        0.53      1.11 o 
  -5   7   9       21.85       32.10      1.67 o 
  -4   7   9       16.42       21.09      0.98 o 
  -3   7   9        6.79        7.39      1.15 o 
  -2   7   9        3.28        3.74      1.64 o 
  -5   8   9        1.27        1.54      1.01 o 
  -4   8   9        1.45        1.34      0.81 o 
  -3   8   9       17.64       19.46      1.46 o 
  -5   9   9        4.11        2.90      1.06 o 
  -4   9   9       12.13       17.45      0.95 o 
  -3   9   9       25.72       27.29      1.57 o 
  -4  10   9        5.54        5.87      1.04 o 
                                                 
